# Supplementary material for: Lactate-Mediated Brain Acidosis Drives Epigenetic Dysregulation of TGFB2 and Associated Gene Networks in Schizophrenia and Bipolar Disorder
Source: Int J Mol Sci. 2026 Jun 17;27(12):5456. doi: 10.3390/ijms27125456 (PMC13299459; doi:10.3390/ijms27125456)
Supplement: Supplementary file 1 [file ijms-27-05456-s001.zip]

Archive with 3 entries (3 files):
- Supplementary Figures S1.pdf
- Supplementary File S1.xlsx
- Supplementary Tables S1 and S2.pdf
