# Supplementary material for: Lactate-Mediated Brain Acidosis Drives Epigenetic Dysregulation of TGFB2 and Associated Gene Networks in Schizophrenia and Bipolar Disorder
Source: Int J Mol Sci. 2026 Jun 17;27(12):5456. doi: 10.3390/ijms27125456 (PMC13299459; doi:10.3390/ijms27125456)
Supplement: Supplementary file 1 [file ijms-27-05456-s001.zip › Supplementary File S1.xlsx]

## Sheet: Sheet S1
	Correlation between TGFB2 expression and 320 differentially overexpressed genes in postmortem brain samples from patients with schizophrenia (SCZ) and bipolar disorder (BD) vs. controls. The total cohort consisted of 10 controls, 10 patients with SCZ, and 10 patients with BD.
	TGFB2	DAG1	WFS1	ITSN1	MEIS2	DOCK7	LINC00673	SERPINE2	NOTCH2	PCTP	ZFP2	NR2E1	GPR98	MAOA	CHRDL1	SDC2	TGFBR3	ADORA2B	ZNRF3	ATP13A4	RHOJ	FZD7	LHX2	GPR125	PPAPDC1B	SMAD1	SLC2A10	C14orf159	ARHGEF26	CHPT1	SRI	DNALI1	STK17B	LGR4	SLC1A4	ANKDD1A	NR3C2	MRO	TCF7L2	OAF	YAP1	RYR3	KLHL26	CLDN10	WBP2NL	IMPA2	GJB6	MERTK	PAMR1
	4.06514	7.71083	7.97575	7.58508	9.20172	7.85268	6.30099	10.723	6.76185	6.57208	5.99166	7.77462	6.69871	7.04916	8.49455	7.01176	7.78383	7.50472	8.77884	4.53454	5.36923	4.90583	8.65844	6.9125	6.02018	8.43136	5.49108	8.54668	6.37787	9.16062	10.0859	6.41556	3.65513	5.7238	8.58615	7.5778	9.00468	6.46438	7.65179	7.13997	6.37635	8.66913	7.36908	8.53045	4.42207	5.18132	10.4084	5.61483	8.03532
	4.01319	7.62462	7.8867	7.75458	9.29953	7.91953	6.06856	10.8068	7.00014	6.49261	5.87336	8.44995	7.18362	6.98312	9.20652	7.2392	7.10237	6.96577	9.22969	4.57608	5.50484	5.12279	8.96359	7.38253	5.9382	8.03742	5.99937	8.48676	6.78428	9.02585	10.02	6.48403	3.65883	5.78023	9.00382	7.89294	9.42634	5.932	7.52013	7.90764	6.04655	8.68751	7.38448	8.84803	4.44954	5.30034	10.0311	6.25552	8.5069
	3.97575	7.51234	7.21708	7.10694	9.21317	7.43114	6.23946	10.2936	6.77898	6.05608	6.09976	7.85567	6.38384	6.65885	8.40638	6.20442	7.14781	5.51919	8.79996	4.54204	4.91542	5.12364	7.89029	6.57637	5.96238	8.20965	5.82954	8.44814	5.88184	8.71121	9.82436	6.70468	3.5406	5.94704	8.16189	7.79224	9.46037	6.18833	7.20265	7.3286	6.13608	8.92913	7.30589	8.04769	4.55314	4.98625	9.71741	5.04765	8.14865
	3.91234	7.40507	7.9251	7.72719	9.1316	7.70754	6.2191	10.6964	6.6288	6.40195	6.09237	8.20551	6.49124	6.99215	8.44734	7.14103	7.17109	7.34785	8.69914	4.41943	5.55614	5.11214	8.35589	7.1673	6.24295	8.29817	6.10244	8.53064	6.16055	9.33507	10.0967	6.58132	3.72693	5.57701	8.32701	7.55992	9.15381	6.33375	7.19115	7.1614	6.25216	8.79762	7.5279	8.35633	4.60556	5.18497	9.65473	5.83621	8.08078
	3.86053	7.6082	7.78906	7.67562	9.41785	7.36898	6.48541	10.5174	6.95058	6.38751	5.62782	8.08247	6.99933	6.69884	8.19659	7.11517	7.2103	6.43234	8.97126	4.60857	5.50862	4.89379	8.74712	7.13513	5.79194	8.09803	5.23538	8.56364	6.35416	9.00021	9.99631	6.68861	4.31587	5.6382	8.29515	7.60163	8.83688	6.21927	7.50043	7.74807	6.20731	8.25497	7.38987	8.27709	4.353	4.87105	10.2633	6.41558	8.12961
	3.85351	7.50901	7.9359	7.3919	9.14835	7.55537	6.03846	10.4019	6.57237	6.68908	5.63439	7.86911	6.77494	6.98544	7.96198	6.70901	7.35105	6.7545	8.97683	4.36952	5.13194	4.50893	8.7719	6.25727	5.77638	7.95435	4.99027	8.28769	6.29172	9.20727	9.86376	6.46491	3.97672	5.43693	8.4843	7.26815	9.15031	6.30107	7.2185	7.6159	6.17591	8.32939	7.34625	7.99606	4.49623	5.35161	10.2572	6.31317	7.70543
	3.85239	7.55456	7.83783	7.4898	9.24228	7.74643	6.23789	10.6738	6.55455	6.08755	5.90949	8.09582	6.77554	6.86124	8.59977	7.10255	6.86036	6.86701	8.78814	4.38593	5.13715	4.5554	8.73442	6.96982	5.84684	7.92338	5.34121	8.34978	6.49447	8.87254	9.95688	6.1318	3.35282	5.67459	8.43658	7.73082	8.98201	5.94415	7.24404	7.60337	5.91883	8.45654	7.46623	8.47578	4.20915	4.99661	10.0592	6.23099	7.84478
	3.84399	7.43117	7.55171	7.04982	8.78988	7.03582	6.23645	10.0801	6.21821	6.08717	5.42511	7.56042	5.91594	6.46591	8.36835	6.31881	6.79401	6.03756	8.13964	3.85901	4.63656	4.64389	8.15975	5.78386	5.55913	8.10525	4.58381	8.2755	5.54517	8.82485	9.77497	6.07079	3.29831	5.2126	8.05447	7.43788	8.67647	5.75593	6.94264	6.99771	5.49568	8.54062	6.94836	7.1326	3.78566	4.43798	8.53949	5.05241	7.60245
	3.84034	7.82999	7.99376	7.46347	9.23663	7.44413	6.12853	10.4674	6.69023	6.53655	6.09843	8.36909	6.78928	6.62454	8.9769	6.72877	7.40723	6.669	9.0205	4.29235	5.173	4.74238	8.79195	7.01639	5.96914	7.8747	5.27571	8.62485	6.3491	8.89293	9.8741	6.63661	3.48783	5.7088	8.65835	7.77077	9.18294	6.02354	7.27614	7.99311	6.05424	8.62705	7.5413	8.51689	4.08281	5.19496	9.87293	5.51203	8.35064
	3.80159	7.52865	7.90974	7.18392	9.17649	7.24262	6.04134	10.1989	6.32182	6.29688	5.33416	7.97761	6.82158	6.64815	8.62071	6.36757	6.90461	5.71594	8.7097	4.0489	4.97159	4.80493	8.71055	6.43053	5.81232	7.85815	4.89481	8.48212	6.02195	8.88177	9.90995	6.5564	3.30025	5.4308	8.52139	7.49342	9.11538	5.80815	7.15348	7.67299	5.79064	8.0144	7.44846	8.05707	3.56874	4.7931	9.64885	5.54264	8.0402
	3.77221	7.44392	7.51268	7.34492	9.25678	7.40396	6.03255	10.5192	6.33098	6.05926	5.51906	8.01403	6.46636	6.62162	8.51957	6.65445	6.93448	6.50409	8.81743	3.87911	5.31295	4.69886	8.56122	6.59456	5.9074	7.68221	4.8816	8.15468	6.17068	9.13075	9.75634	5.95991	3.40418	5.27451	8.52409	7.26268	8.99595	5.53367	7.12398	7.49215	5.77677	8.01177	7.46681	8.17997	3.75754	4.391	9.5715	5.92702	7.86025
	3.77155	7.58995	7.8423	7.43667	9.36436	7.48955	6.2303	10.6904	6.39255	6.66528	5.71921	8.06326	6.74529	6.8537	8.83942	7.0292	6.93052	6.80902	8.88173	4.56174	5.26175	4.72509	8.7385	6.8992	5.8796	7.98986	5.24958	8.29555	6.20551	9.13309	9.99993	6.17511	3.43294	5.56725	8.611	7.3159	9.05111	5.72162	7.14271	7.91642	5.67501	8.23272	7.80891	8.40634	3.80222	5.0552	10.2258	5.93045	8.16408
	3.75995	7.28965	7.60857	7.32366	9.07297	7.54346	6.38405	10.7395	6.27995	5.74194	5.6788	8.40064	6.10872	6.83671	8.70443	6.71598	7.03786	6.91807	8.40328	4.09268	5.00271	4.29606	8.13886	6.85213	6.11489	8.21643	5.37697	8.34059	5.97598	9.16997	10.0752	6.25063	3.28794	5.72242	8.35633	7.41443	8.88642	5.93015	7.26313	7.25083	5.85313	8.57095	7.34118	8.26797	4.03816	4.91181	9.36295	5.16889	7.9539
	3.67477	7.48965	7.52443	7.05242	8.91476	7.11357	5.96207	10.1609	6.06239	6.10706	5.52411	7.7719	6.22467	6.37236	8.13261	6.21798	6.31167	5.7106	8.28849	3.90092	4.95019	4.39668	8.31619	6.46625	5.54013	7.55726	4.9354	8.26973	5.81921	8.42569	9.6022	6.08146	3.24726	5.25411	8.27869	7.37169	8.94464	5.86222	7.1168	7.35429	5.38273	7.89867	7.37381	7.54989	3.85416	4.818	9.26525	5.38403	7.67586
	3.65883	7.49947	7.69645	7.46217	9.24867	7.64372	5.99535	10.5101	6.37704	6.36907	5.91027	8.07295	6.72718	6.69501	8.4646	6.8375	6.63868	6.25656	8.88689	4.12733	5.31175	4.52429	8.82196	6.90611	5.76528	7.78832	5.17956	8.33476	6.3179	8.9983	9.87144	6.30983	3.38835	5.17791	8.33729	7.43818	9.03422	5.86268	7.1546	7.45433	5.98086	8.23656	7.31022	8.00174	4.90543	4.69361	9.50126	5.69009	7.8693
	3.65728	7.4268	7.56534	7.00733	8.75922	6.71809	6.2009	9.52268	5.80037	6.34499	5.52276	7.44837	5.79854	6.49502	7.90652	5.82115	6.3921	5.4497	7.63252	4.12719	4.82169	4.53193	8.29718	6.01742	5.63182	7.67491	3.70694	8.13613	5.42351	8.12933	9.37848	6.02892	3.0536	5.46486	8.04298	7.36214	8.78863	5.47909	6.80665	7.07156	5.24531	7.79566	7.28259	6.85091	3.42372	4.26415	8.85267	4.84646	7.64922
	3.64241	7.29138	7.76528	7.3535	8.94491	7.49186	5.99582	10.2113	6.12193	6.16776	5.76881	7.77268	6.55244	6.42641	8.22755	6.34396	6.53436	6.00514	8.35008	4.01292	4.99116	4.41728	8.58809	6.51353	5.89752	7.80326	4.72832	8.35891	5.84289	8.93714	9.8239	6.13673	3.21851	5.43582	8.37815	7.54483	8.87457	5.73471	6.91211	7.42729	5.55334	8.3158	7.29548	7.72835	3.9716	4.94108	8.97698	5.3413	7.40659
	3.58318	7.26808	7.65509	6.95184	8.80499	6.81523	5.9203	9.81163	5.82993	6.20025	5.68251	7.38894	6.08114	6.29287	8.09919	6.03081	6.48194	5.25284	7.82174	3.90554	4.62351	4.12707	8.4586	6.22777	5.67781	7.11162	4.1513	8.21646	5.46292	8.70813	9.6056	6.12381	3.126	5.31288	8.23824	7.21973	8.83528	5.62293	6.81393	7.17498	5.23861	7.76251	7.0814	7.31712	3.51031	4.6638	8.84315	4.83745	7.40208
	3.5299	7.20688	6.71464	7.05946	8.81081	7.09413	5.75095	9.8774	5.90719	5.89561	5.29465	7.25507	5.74801	6.08322	7.58943	5.98212	6.52105	5.36334	7.91379	3.8489	4.88442	4.27706	8.03546	6.45829	5.74104	7.4217	4.109	8.11932	5.68953	8.26831	9.61324	6.37814	3.0986	5.29447	7.94424	7.06477	8.64702	5.44378	7.02834	7.07561	5.17978	7.54119	7.09626	7.49094	3.65041	4.42956	8.41164	5.17641	7.51014
	3.51351	7.41411	7.54857	6.8814	8.91183	6.82846	5.89064	9.89004	5.8713	5.99317	5.74203	7.40872	6.14164	6.27111	7.95716	6.09354	6.2068	5.7327	8.08083	3.94282	4.61767	4.23173	8.33258	6.15214	5.51205	7.72967	4.47034	8.22578	5.64388	8.33425	9.45273	5.92886	3.1131	5.47905	8.21784	7.34207	8.73834	5.52172	6.93028	7.28228	5.10594	7.65542	7.33331	7.39523	3.64222	4.67103	8.73919	4.85843	7.75488
	3.51349	7.13998	7.09814	7.08393	9.0772	7.09027	5.82038	10.4212	5.69057	6.10786	5.2857	7.16976	5.97385	6.2669	7.89161	6.05066	6.45599	5.67982	8.03953	3.73298	4.89597	4.68315	8.32879	6.02553	5.59666	7.79441	4.35725	7.99299	5.42959	8.56397	9.53669	5.5817	3.10675	5.35133	8.11135	7.36004	8.9348	5.34045	6.98277	6.83917	5.3	7.5009	7.17358	7.10319	3.68778	4.52814	8.65827	5.11762	7.38241
	3.50834	7.24633	7.53113	6.94196	8.7345	6.78881	6.16882	9.81893	5.69893	6.20504	5.10963	7.17788	5.90919	6.27782	7.88764	5.92917	6.33682	5.23337	8.00204	4.09165	4.61489	4.34798	8.24481	6.13647	5.64363	7.81759	3.85989	8.17026	5.46815	8.42256	9.5284	6.14521	3.15773	5.2093	8.23051	7.34315	8.65364	5.53621	6.84044	7.11434	5.1076	7.64521	7.22461	7.01247	3.64865	4.4117	8.63388	4.82532	7.57492
	3.49856	7.24306	7.67156	7.05432	8.77458	6.63902	6.01567	9.97094	5.82428	6.29768	5.78201	7.45455	5.89117	6.15428	8.25529	5.854	6.32524	5.21571	7.50539	3.78316	4.78012	4.48075	8.47427	6.14326	5.48743	7.883	4.5632	8.20243	5.4928	8.27022	9.48178	6.02798	3.026	5.37973	8.37599	7.46232	8.9609	5.40066	6.67112	7.28197	5.126	7.95896	7.11189	7.27106	3.54894	4.48531	8.1812	4.31212	7.74433
	3.4877	7.17164	7.24157	7.1588	9.09744	7.36574	5.90099	10.1534	5.52004	6.10786	5.68828	7.05855	5.11764	6.1224	8.01241	5.8048	5.96445	4.80802	7.44649	3.55987	4.95621	4.15221	8.35209	5.85052	5.64203	7.69427	3.92652	7.7333	5.19595	8.74787	9.57089	6.04715	3.06258	5.16099	7.94684	7.21428	8.92832	5.3111	6.94944	6.98704	4.93338	7.12792	7.11394	6.25844	3.79054	4.05373	7.38036	4.69139	7.13058
	3.46649	7.2319	7.6605	6.69062	8.61078	6.52193	5.80323	9.39914	5.611	5.77985	5.30416	6.60609	5.16446	6.35959	7.47262	5.16073	6.33257	4.81546	7.46546	3.58302	4.79531	4.28236	7.9914	5.39384	5.81732	7.50479	3.8883	7.98481	5.21594	8.51292	9.31906	5.8625	3.17662	5.15576	7.85062	7.02279	8.74344	5.4702	6.70771	6.66993	5.16487	7.46058	7.31622	6.68114	3.62971	4.16406	7.36171	4.63056	7.23461
	3.46604	7.41461	7.68342	7.1809	9.09526	7.21922	6.05626	10.169	5.97418	6.16421	5.80716	7.59968	6.20999	6.38227	8.26125	6.20312	6.63506	6.00945	8.32031	3.89807	4.92458	4.61878	8.48454	6.41204	5.8061	7.81041	4.60067	8.21417	5.64543	8.56693	9.59599	6.03528	3.3277	5.524	8.15838	7.43875	8.93466	5.59838	7.1255	7.23886	5.2301	7.86403	7.38058	7.5764	3.88132	4.84116	9.11235	5.30616	7.9073
	3.35324	7.11284	7.67496	6.80998	8.80144	6.8735	6.06567	10.0689	5.62122	6.01671	5.77255	6.77442	5.25489	6.17561	7.90103	5.39678	6.19225	4.48769	7.35065	3.45999	4.52524	4.55242	8.20444	5.58533	5.8037	7.70197	3.70845	8.1726	4.878	8.38473	9.23648	6.17489	3.04675	5.1912	7.9903	7.41559	9.00518	5.26638	6.91226	6.86875	4.6452	7.03316	7.17551	5.96743	3.75155	4.17712	6.78343	4.37229	7.15093
	3.35068	7.21136	7.13212	6.91849	8.52692	6.98853	5.93815	10.0311	5.47641	6.09241	5.52902	6.67065	4.96482	6.27459	7.97207	5.86313	6.63666	5.08218	7.09873	3.47221	4.80771	4.20675	8.14003	5.43331	5.7443	7.64052	4.18703	8.07645	5.02802	8.66345	9.54598	5.45174	2.99592	5.06273	8.10396	7.19999	8.88308	5.13837	6.66814	6.77866	5.03584	6.99069	7.1794	6.14371	3.37659	4.25546	6.62757	4.44713	6.99582
	3.33917	7.20676	7.48155	6.94982	8.78734	6.81507	5.7597	10.173	5.67494	5.92042	5.39328	6.89295	5.73189	6.35649	7.57099	5.85471	6.37209	5.55814	8.02362	3.83097	4.71965	4.2993	8.4148	6.25504	5.77445	7.64772	3.96889	8.23036	5.30925	8.67047	9.40723	5.97894	3.14198	5.12648	8.03557	7.15376	8.45736	5.33485	6.80757	7.31448	5.29685	7.07265	7.28832	7.39355	3.64348	4.97419	8.5461	5.02568	7.57329
	3.32301	7.34651	7.11144	6.75066	8.76468	6.61065	5.68451	9.48389	5.45153	5.85552	5.52758	6.70249	5.16442	5.97893	7.20071	5.18491	6.063	4.14295	7.48927	3.67467	4.53509	4.11718	7.71551	5.44774	5.59341	7.53956	3.52552	8.18147	5.17966	8.3306	9.14982	5.60078	3.03322	5.01837	7.64292	6.69444	8.60494	5.31	6.85648	6.6844	4.61504	6.76642	6.97679	5.83832	3.72914	4.22937	7.00587	4.29332	6.89679
[truncated: 271 more columns]

## Sheet: Sheet S2
	Correlation between TGFB2 expression and 320 differentially overexpressed genes in postmortem brain samples from patients with schizophrenia (SCZ), bipolar disorder (BD), and controls, analyzed separately. The cohort consisted of 10 SCZ samples (rows 3–12), 10 BD samples (rows 14–23), and 10 control samples (rows 25–34).
	TGFB2	DAG1	WFS1	ITSN1	MEIS2	DOCK7	LINC00673	SERPINE2	NOTCH2	PCTP	ZFP2	NR2E1	GPR98	MAOA	CHRDL1	SDC2	TGFBR3	ADORA2B	ZNRF3	ATP13A4	RHOJ	FZD7	LHX2	GPR125	PPAPDC1B	SMAD1	SLC2A10	C14orf159	ARHGEF26	CHPT1	SRI	DNALI1	STK17B	LGR4	SLC1A4	ANKDD1A	NR3C2	MRO	TCF7L2	OAF	YAP1	RYR3	KLHL26	CLDN10	WBP2NL	IMPA2	GJB6	MERTK	PAMR1
	4.06514	7.71083	7.97575	7.58508	9.20172	7.85268	6.30099	10.723	6.76185	6.57208	5.99166	7.77462	6.69871	7.04916	8.49455	7.01176	7.78383	7.50472	8.77884	4.53454	5.36923	4.90583	8.65844	6.9125	6.02018	8.43136	5.49108	8.54668	6.37787	9.16062	10.0859	6.41556	3.65513	5.7238	8.58615	7.5778	9.00468	6.46438	7.65179	7.13997	6.37635	8.66913	7.36908	8.53045	4.42207	5.18132	10.4084	5.61483	8.03532
	3.91234	7.40507	7.9251	7.72719	9.1316	7.70754	6.2191	10.6964	6.6288	6.40195	6.09237	8.20551	6.49124	6.99215	8.44734	7.14103	7.17109	7.34785	8.69914	4.41943	5.55614	5.11214	8.35589	7.1673	6.24295	8.29817	6.10244	8.53064	6.16055	9.33507	10.0967	6.58132	3.72693	5.57701	8.32701	7.55992	9.15381	6.33375	7.19115	7.1614	6.25216	8.79762	7.5279	8.35633	4.60556	5.18497	9.65473	5.83621	8.08078
	3.86053	7.6082	7.78906	7.67562	9.41785	7.36898	6.48541	10.5174	6.95058	6.38751	5.62782	8.08247	6.99933	6.69884	8.19659	7.11517	7.2103	6.43234	8.97126	4.60857	5.50862	4.89379	8.74712	7.13513	5.79194	8.09803	5.23538	8.56364	6.35416	9.00021	9.99631	6.68861	4.31587	5.6382	8.29515	7.60163	8.83688	6.21927	7.50043	7.74807	6.20731	8.25497	7.38987	8.27709	4.353	4.87105	10.2633	6.41558	8.12961
	3.85351	7.50901	7.9359	7.3919	9.14835	7.55537	6.03846	10.4019	6.57237	6.68908	5.63439	7.86911	6.77494	6.98544	7.96198	6.70901	7.35105	6.7545	8.97683	4.36952	5.13194	4.50893	8.7719	6.25727	5.77638	7.95435	4.99027	8.28769	6.29172	9.20727	9.86376	6.46491	3.97672	5.43693	8.4843	7.26815	9.15031	6.30107	7.2185	7.6159	6.17591	8.32939	7.34625	7.99606	4.49623	5.35161	10.2572	6.31317	7.70543
	3.85239	7.55456	7.83783	7.4898	9.24228	7.74643	6.23789	10.6738	6.55455	6.08755	5.90949	8.09582	6.77554	6.86124	8.59977	7.10255	6.86036	6.86701	8.78814	4.38593	5.13715	4.5554	8.73442	6.96982	5.84684	7.92338	5.34121	8.34978	6.49447	8.87254	9.95688	6.1318	3.35282	5.67459	8.43658	7.73082	8.98201	5.94415	7.24404	7.60337	5.91883	8.45654	7.46623	8.47578	4.20915	4.99661	10.0592	6.23099	7.84478
	3.84034	7.82999	7.99376	7.46347	9.23663	7.44413	6.12853	10.4674	6.69023	6.53655	6.09843	8.36909	6.78928	6.62454	8.9769	6.72877	7.40723	6.669	9.0205	4.29235	5.173	4.74238	8.79195	7.01639	5.96914	7.8747	5.27571	8.62485	6.3491	8.89293	9.8741	6.63661	3.48783	5.7088	8.65835	7.77077	9.18294	6.02354	7.27614	7.99311	6.05424	8.62705	7.5413	8.51689	4.08281	5.19496	9.87293	5.51203	8.35064
	3.77155	7.58995	7.8423	7.43667	9.36436	7.48955	6.2303	10.6904	6.39255	6.66528	5.71921	8.06326	6.74529	6.8537	8.83942	7.0292	6.93052	6.80902	8.88173	4.56174	5.26175	4.72509	8.7385	6.8992	5.8796	7.98986	5.24958	8.29555	6.20551	9.13309	9.99993	6.17511	3.43294	5.56725	8.611	7.3159	9.05111	5.72162	7.14271	7.91642	5.67501	8.23272	7.80891	8.40634	3.80222	5.0552	10.2258	5.93045	8.16408
	3.64241	7.29138	7.76528	7.3535	8.94491	7.49186	5.99582	10.2113	6.12193	6.16776	5.76881	7.77268	6.55244	6.42641	8.22755	6.34396	6.53436	6.00514	8.35008	4.01292	4.99116	4.41728	8.58809	6.51353	5.89752	7.80326	4.72832	8.35891	5.84289	8.93714	9.8239	6.13673	3.21851	5.43582	8.37815	7.54483	8.87457	5.73471	6.91211	7.42729	5.55334	8.3158	7.29548	7.72835	3.9716	4.94108	8.97698	5.3413	7.40659
	3.46604	7.41461	7.68342	7.1809	9.09526	7.21922	6.05626	10.169	5.97418	6.16421	5.80716	7.59968	6.20999	6.38227	8.26125	6.20312	6.63506	6.00945	8.32031	3.89807	4.92458	4.61878	8.48454	6.41204	5.8061	7.81041	4.60067	8.21417	5.64543	8.56693	9.59599	6.03528	3.3277	5.524	8.15838	7.43875	8.93466	5.59838	7.1255	7.23886	5.2301	7.86403	7.38058	7.5764	3.88132	4.84116	9.11235	5.30616	7.9073
	3.35324	7.11284	7.67496	6.80998	8.80144	6.8735	6.06567	10.0689	5.62122	6.01671	5.77255	6.77442	5.25489	6.17561	7.90103	5.39678	6.19225	4.48769	7.35065	3.45999	4.52524	4.55242	8.20444	5.58533	5.8037	7.70197	3.70845	8.1726	4.878	8.38473	9.23648	6.17489	3.04675	5.1912	7.9903	7.41559	9.00518	5.26638	6.91226	6.86875	4.6452	7.03316	7.17551	5.96743	3.75155	4.17712	6.78343	4.37229	7.15093
	4.01319	7.62462	7.8867	7.75458	9.29953	7.91953	6.06856	10.8068	7.00014	6.49261	5.87336	8.44995	7.18362	6.98312	9.20652	7.2392	7.10237	6.96577	9.22969	4.57608	5.50484	5.12279	8.96359	7.38253	5.9382	8.03742	5.99937	8.48676	6.78428	9.02585	10.02	6.48403	3.65883	5.78023	9.00382	7.89294	9.42634	5.932	7.52013	7.90764	6.04655	8.68751	7.38448	8.84803	4.44954	5.30034	10.0311	6.25552	8.5069
	3.97575	7.51234	7.21708	7.10694	9.21317	7.43114	6.23946	10.2936	6.77898	6.05608	6.09976	7.85567	6.38384	6.65885	8.40638	6.20442	7.14781	5.51919	8.79996	4.54204	4.91542	5.12364	7.89029	6.57637	5.96238	8.20965	5.82954	8.44814	5.88184	8.71121	9.82436	6.70468	3.5406	5.94704	8.16189	7.79224	9.46037	6.18833	7.20265	7.3286	6.13608	8.92913	7.30589	8.04769	4.55314	4.98625	9.71741	5.04765	8.14865
	3.80159	7.52865	7.90974	7.18392	9.17649	7.24262	6.04134	10.1989	6.32182	6.29688	5.33416	7.97761	6.82158	6.64815	8.62071	6.36757	6.90461	5.71594	8.7097	4.0489	4.97159	4.80493	8.71055	6.43053	5.81232	7.85815	4.89481	8.48212	6.02195	8.88177	9.90995	6.5564	3.30025	5.4308	8.52139	7.49342	9.11538	5.80815	7.15348	7.67299	5.79064	8.0144	7.44846	8.05707	3.56874	4.7931	9.64885	5.54264	8.0402
	3.77221	7.44392	7.51268	7.34492	9.25678	7.40396	6.03255	10.5192	6.33098	6.05926	5.51906	8.01403	6.46636	6.62162	8.51957	6.65445	6.93448	6.50409	8.81743	3.87911	5.31295	4.69886	8.56122	6.59456	5.9074	7.68221	4.8816	8.15468	6.17068	9.13075	9.75634	5.95991	3.40418	5.27451	8.52409	7.26268	8.99595	5.53367	7.12398	7.49215	5.77677	8.01177	7.46681	8.17997	3.75754	4.391	9.5715	5.92702	7.86025
	3.75995	7.28965	7.60857	7.32366	9.07297	7.54346	6.38405	10.7395	6.27995	5.74194	5.6788	8.40064	6.10872	6.83671	8.70443	6.71598	7.03786	6.91807	8.40328	4.09268	5.00271	4.29606	8.13886	6.85213	6.11489	8.21643	5.37697	8.34059	5.97598	9.16997	10.0752	6.25063	3.28794	5.72242	8.35633	7.41443	8.88642	5.93015	7.26313	7.25083	5.85313	8.57095	7.34118	8.26797	4.03816	4.91181	9.36295	5.16889	7.9539
	3.65883	7.49947	7.69645	7.46217	9.24867	7.64372	5.99535	10.5101	6.37704	6.36907	5.91027	8.07295	6.72718	6.69501	8.4646	6.8375	6.63868	6.25656	8.88689	4.12733	5.31175	4.52429	8.82196	6.90611	5.76528	7.78832	5.17956	8.33476	6.3179	8.9983	9.87144	6.30983	3.38835	5.17791	8.33729	7.43818	9.03422	5.86268	7.1546	7.45433	5.98086	8.23656	7.31022	8.00174	4.90543	4.69361	9.50126	5.69009	7.8693
	3.65728	7.4268	7.56534	7.00733	8.75922	6.71809	6.2009	9.52268	5.80037	6.34499	5.52276	7.44837	5.79854	6.49502	7.90652	5.82115	6.3921	5.4497	7.63252	4.12719	4.82169	4.53193	8.29718	6.01742	5.63182	7.67491	3.70694	8.13613	5.42351	8.12933	9.37848	6.02892	3.0536	5.46486	8.04298	7.36214	8.78863	5.47909	6.80665	7.07156	5.24531	7.79566	7.28259	6.85091	3.42372	4.26415	8.85267	4.84646	7.64922
	3.50834	7.24633	7.53113	6.94196	8.7345	6.78881	6.16882	9.81893	5.69893	6.20504	5.10963	7.17788	5.90919	6.27782	7.88764	5.92917	6.33682	5.23337	8.00204	4.09165	4.61489	4.34798	8.24481	6.13647	5.64363	7.81759	3.85989	8.17026	5.46815	8.42256	9.5284	6.14521	3.15773	5.2093	8.23051	7.34315	8.65364	5.53621	6.84044	7.11434	5.1076	7.64521	7.22461	7.01247	3.64865	4.4117	8.63388	4.82532	7.57492
	3.49856	7.24306	7.67156	7.05432	8.77458	6.63902	6.01567	9.97094	5.82428	6.29768	5.78201	7.45455	5.89117	6.15428	8.25529	5.854	6.32524	5.21571	7.50539	3.78316	4.78012	4.48075	8.47427	6.14326	5.48743	7.883	4.5632	8.20243	5.4928	8.27022	9.48178	6.02798	3.026	5.37973	8.37599	7.46232	8.9609	5.40066	6.67112	7.28197	5.126	7.95896	7.11189	7.27106	3.54894	4.48531	8.1812	4.31212	7.74433
	3.4877	7.17164	7.24157	7.1588	9.09744	7.36574	5.90099	10.1534	5.52004	6.10786	5.68828	7.05855	5.11764	6.1224	8.01241	5.8048	5.96445	4.80802	7.44649	3.55987	4.95621	4.15221	8.35209	5.85052	5.64203	7.69427	3.92652	7.7333	5.19595	8.74787	9.57089	6.04715	3.06258	5.16099	7.94684	7.21428	8.92832	5.3111	6.94944	6.98704	4.93338	7.12792	7.11394	6.25844	3.79054	4.05373	7.38036	4.69139	7.13058
	3.84399	7.43117	7.55171	7.04982	8.78988	7.03582	6.23645	10.0801	6.21821	6.08717	5.42511	7.56042	5.91594	6.46591	8.36835	6.31881	6.79401	6.03756	8.13964	3.85901	4.63656	4.64389	8.15975	5.78386	5.55913	8.10525	4.58381	8.2755	5.54517	8.82485	9.77497	6.07079	3.29831	5.2126	8.05447	7.43788	8.67647	5.75593	6.94264	6.99771	5.49568	8.54062	6.94836	7.1326	3.78566	4.43798	8.53949	5.05241	7.60245
	3.67477	7.48965	7.52443	7.05242	8.91476	7.11357	5.96207	10.1609	6.06239	6.10706	5.52411	7.7719	6.22467	6.37236	8.13261	6.21798	6.31167	5.7106	8.28849	3.90092	4.95019	4.39668	8.31619	6.46625	5.54013	7.55726	4.9354	8.26973	5.81921	8.42569	9.6022	6.08146	3.24726	5.25411	8.27869	7.37169	8.94464	5.86222	7.1168	7.35429	5.38273	7.89867	7.37381	7.54989	3.85416	4.818	9.26525	5.38403	7.67586
	3.58318	7.26808	7.65509	6.95184	8.80499	6.81523	5.9203	9.81163	5.82993	6.20025	5.68251	7.38894	6.08114	6.29287	8.09919	6.03081	6.48194	5.25284	7.82174	3.90554	4.62351	4.12707	8.4586	6.22777	5.67781	7.11162	4.1513	8.21646	5.46292	8.70813	9.6056	6.12381	3.126	5.31288	8.23824	7.21973	8.83528	5.62293	6.81393	7.17498	5.23861	7.76251	7.0814	7.31712	3.51031	4.6638	8.84315	4.83745	7.40208
	3.5299	7.20688	6.71464	7.05946	8.81081	7.09413	5.75095	9.8774	5.90719	5.89561	5.29465	7.25507	5.74801	6.08322	7.58943	5.98212	6.52105	5.36334	7.91379	3.8489	4.88442	4.27706	8.03546	6.45829	5.74104	7.4217	4.109	8.11932	5.68953	8.26831	9.61324	6.37814	3.0986	5.29447	7.94424	7.06477	8.64702	5.44378	7.02834	7.07561	5.17978	7.54119	7.09626	7.49094	3.65041	4.42956	8.41164	5.17641	7.51014
	3.51351	7.41411	7.54857	6.8814	8.91183	6.82846	5.89064	9.89004	5.8713	5.99317	5.74203	7.40872	6.14164	6.27111	7.95716	6.09354	6.2068	5.7327	8.08083	3.94282	4.61767	4.23173	8.33258	6.15214	5.51205	7.72967	4.47034	8.22578	5.64388	8.33425	9.45273	5.92886	3.1131	5.47905	8.21784	7.34207	8.73834	5.52172	6.93028	7.28228	5.10594	7.65542	7.33331	7.39523	3.64222	4.67103	8.73919	4.85843	7.75488
	3.51349	7.13998	7.09814	7.08393	9.0772	7.09027	5.82038	10.4212	5.69057	6.10786	5.2857	7.16976	5.97385	6.2669	7.89161	6.05066	6.45599	5.67982	8.03953	3.73298	4.89597	4.68315	8.32879	6.02553	5.59666	7.79441	4.35725	7.99299	5.42959	8.56397	9.53669	5.5817	3.10675	5.35133	8.11135	7.36004	8.9348	5.34045	6.98277	6.83917	5.3	7.5009	7.17358	7.10319	3.68778	4.52814	8.65827	5.11762	7.38241
	3.46649	7.2319	7.6605	6.69062	8.61078	6.52193	5.80323	9.39914	5.611	5.77985	5.30416	6.60609	5.16446	6.35959	7.47262	5.16073	6.33257	4.81546	7.46546	3.58302	4.79531	4.28236	7.9914	5.39384	5.81732	7.50479	3.8883	7.98481	5.21594	8.51292	9.31906	5.8625	3.17662	5.15576	7.85062	7.02279	8.74344	5.4702	6.70771	6.66993	5.16487	7.46058	7.31622	6.68114	3.62971	4.16406	7.36171	4.63056	7.23461
	3.35068	7.21136	7.13212	6.91849	8.52692	6.98853	5.93815	10.0311	5.47641	6.09241	5.52902	6.67065	4.96482	6.27459	7.97207	5.86313	6.63666	5.08218	7.09873	3.47221	4.80771	4.20675	8.14003	5.43331	5.7443	7.64052	4.18703	8.07645	5.02802	8.66345	9.54598	5.45174	2.99592	5.06273	8.10396	7.19999	8.88308	5.13837	6.66814	6.77866	5.03584	6.99069	7.1794	6.14371	3.37659	4.25546	6.62757	4.44713	6.99582
	3.33917	7.20676	7.48155	6.94982	8.78734	6.81507	5.7597	10.173	5.67494	5.92042	5.39328	6.89295	5.73189	6.35649	7.57099	5.85471	6.37209	5.55814	8.02362	3.83097	4.71965	4.2993	8.4148	6.25504	5.77445	7.64772	3.96889	8.23036	5.30925	8.67047	9.40723	5.97894	3.14198	5.12648	8.03557	7.15376	8.45736	5.33485	6.80757	7.31448	5.29685	7.07265	7.28832	7.39355	3.64348	4.97419	8.5461	5.02568	7.57329
	3.32301	7.34651	7.11144	6.75066	8.76468	6.61065	5.68451	9.48389	5.45153	5.85552	5.52758	6.70249	5.16442	5.97893	7.20071	5.18491	6.063	4.14295	7.48927	3.67467	4.53509	4.11718	7.71551	5.44774	5.59341	7.53956	3.52552	8.18147	5.17966	8.3306	9.14982	5.60078	3.03322	5.01837	7.64292	6.69444	8.60494	5.31	6.85648	6.6844	4.61504	6.76642	6.97679	5.83832	3.72914	4.22937	7.00587	4.29332	6.89679
[truncated: 271 more columns]

## Sheet: Sheet S3
Upregulated genes in SCZ, and to a lesser extent in BD, showing significant inverse correlations with brain pH (p < 0.05).																																CORREL, all cases and controls vs. controls = 0.55
		Controls										SCZ										BD, non-psychotic				BD, psychotic						R (Exp. vs pH, all cases and controls)	R (Exp. vs pH, controls)	p (all cases and controls)	FDR-adjusted p-values
DAG1		7.41411	7.20688	7.13998	7.21136	7.2319	7.20676	7.48965	7.26808	7.43117	7.34651	7.6082	7.29138	7.41461	7.50901	7.40507	7.55456	7.58995	7.82999	7.71083	7.11284	7.17164	7.28965	7.4268	7.24633	7.24306	7.49947	7.51234	7.62462	7.52865	7.44392	−0.705295734980876	−0.605595937041101	1.34615e-05	0.0341653
EHHADH		4.27267	4.11481	4.08271	4.32645	4.5927	4.33105	4.43165	4.36422	4.51419	4.28184	4.60111	4.41784	4.20316	4.75173	4.49307	4.95974	4.37009	4.8515	5.01854	4.2723	4.086	4.49974	4.40159	4.16108	4.42014	4.87467	4.9388	4.95647	4.50192	4.31512	−0.663378955472977	−0.622933661673815	6.45207e-05	0.0765194
EPHB1		6.41626	5.65532	6.16664	5.81685	5.71726	6.06935	6.21011	5.87596	5.96592	5.5732	6.23951	5.87945	6.34341	6.24503	6.22739	6.44214	6.39423	6.77802	6.45401	5.90421	6.11747	6.20172	6.1382	5.87616	6.07407	6.34408	5.64447	6.86623	6.31159	6.34813	−0.652879284834451	−0.373907309171427	9.20407e-05	0.09317
ZFP2		5.74203	5.29465	5.2857	5.52902	5.30416	5.39328	5.52411	5.68251	5.42511	5.52758	5.62782	5.76881	5.80716	5.63439	6.09237	5.90949	5.71921	6.09843	5.99166	5.77255	5.68828	5.6788	5.52276	5.10963	5.78201	5.91027	6.09976	5.87336	5.33416	5.51906	−0.651615551207814	−0.43561799163261	9.59744e-05	0.09317
CABLES1		7.48123	7.00594	7.16091	6.8932	7.13719	7.55516	7.5266	7.33372	7.57141	6.97107	7.65305	7.42403	7.50398	7.94742	7.69663	7.73448	7.784	7.88247	8.18161	6.67631	7.04003	7.42865	7.50825	7.3	7.45347	7.68765	7.48799	7.8086	7.64636	7.55641	−0.649182253429802	−0.625940748135804	0.000103973	0.09317
PRDM16		5.12483	4.77587	4.56165	4.44523	4.60013	4.82382	5.07535	4.96403	5.1144	4.36373	5.34233	5.05878	4.95418	5.13892	5.69618	5.39693	5.31133	5.52408	5.98734	4.41654	4.12608	5.17059	5.03792	4.70131	4.83821	5.1913	5.4976	5.66225	5.04406	4.88005	−0.643752172189135	−0.560240810330687	0.000124	0.09317
RFX2		4.81466	4.61424	4.87985	4.65793	4.78218	4.88329	4.86754	4.51835	5.04022	4.68653	5.08914	4.72833	5.01597	4.91566	5.14932	4.77859	4.89084	5.26	4.91646	4.83112	4.68564	4.89353	5.13146	4.80518	4.84157	4.89177	4.82921	5.06455	4.99089	4.85435	−0.639823697346166	−0.472972270327323	0.000140558	0.09317
GRTP1		3.38616	3.12487	3.05609	2.8336	3.06033	3.2578	3.56611	3.293	3.33639	2.73005	3.70433	3.11107	3.3198	3.6667	3.72983	3.63338	3.59413	4.0289	3.62556	2.65136	3.08759	3.47807	3.23311	3.088	3.16638	3.53112	3.85223	3.71144	3.45047	3.06776	−0.632780833501742	−0.427164345191958	0.000175219	0.09317
SLC7A10		5.9741	5.22614	5.23459	4.84567	5.45876	5.65669	6.04842	6.10467	6.21608	5.16125	6.02736	5.70538	6.28681	5.23031	5.99204	6.08575	6.18221	6.58595	6.41023	5.26194	5.08378	5.61867	6.03356	5.89517	5.54753	6.07981	5.78469	6.44629	6.009	5.77089	−0.63142932717303	−0.548694797632968	0.000182677	0.09317
ANGPTL1		3.31898	3.01885	3.09791	3.24253	3.32957	3.2181	3.33291	3.27535	3.2228	3.02821	3.45307	3.52197	3.30586	3.31595	3.49538	3.32866	3.38878	3.50298	3.45008	3.1169	3.19088	3.24861	3.27446	3.16916	3.28297	3.31185	3.45042	3.44338	3.29466	3.4304	−0.619530171931149	−0.621176575724913	0.000261504	0.09317
CHST7		5.42774	5.08138	4.69075	4.95979	5.11223	5.2606	6.05328	5.3052	4.80857	4.81248	5.37033	5.65713	5.64345	5.76304	5.66804	6.04381	6.07791	6.70757	6.01563	4.52663	4.90374	5.28251	5.13974	5.44593	4.84047	5.73191	5.44481	6.31206	5.54898	5.97648	−0.618461584654865	−0.291421958150755	0.000269874	0.09317
PLCD1		7.46849	7.10117	7.05054	7.025	7.22895	6.95996	7.36136	7.04643	7.51929	7.15912	7.61456	7.33525	7.16435	7.33331	7.56169	7.42315	7.28933	7.59344	7.87608	6.96311	6.91648	7.44802	7.41757	7.34719	7.22542	7.27147	7.48064	7.63466	7.37318	7.25452	−0.615602712313777	−0.616039530321004	0.000293445	0.09317
CXCR7		6.38788	6.07746	6.32978	6.71104	5.90806	6.63941	6.67173	6.16021	7.79358	5.34884	7.02215	6.39454	6.21651	6.90344	7.18597	7.01647	7.02027	7.45933	7.42529	6.02911	5.9808	7.07299	6.24748	6.13722	6.53259	6.64258	7.36193	7.43037	6.62705	6.79849	−0.614203377937383	−0.552859726087525	0.000305632	0.09317
LRRC8A		8.392	8.14352	8.17686	8.04204	8.23994	8.36198	8.367	8.2094	8.34431	8.15012	8.71893	8.32652	8.23439	8.72541	8.35869	8.39974	8.33326	8.68027	8.76101	8.03282	8.01356	8.25376	8.40505	8.11753	8.21152	8.459	8.28296	8.47819	8.53416	8.36066	−0.611604594396747	−0.661683971419538	0.000329457	0.102827
GPR56		7.89023	7.58647	7.62558	6.97483	7.52151	7.59807	8.02904	7.8612	8.5496	7.4893	7.79973	7.81925	8.0467	7.90197	8.11235	8.31647	7.94342	8.38965	8.3918	7.40239	7.28587	8.14245	7.82373	7.86374	7.62573	7.81424	7.66796	8.40963	8.02694	7.95806	−0.610982277183597	−0.417640719671411	0.0003354	0.102827
INHBB		7.27653	6.49181	6.58698	6.10058	6.58696	6.83736	6.99988	6.79044	6.99511	6.2517	6.99624	6.98983	6.96074	7.01442	7.61217	6.87416	7.57152	7.4718	7.53288	5.95802	6.32265	6.92676	7.03814	6.67926	6.60434	6.88685	7.20579	7.35953	6.7423	7.12161	−0.610054421310373	−0.56784614049206	0.000344437	0.102827
ZNF423		8.5242	8.17569	8.08933	8.21121	8.33443	8.15557	8.6385	8.43694	8.6619	8.05605	8.56515	8.55432	8.48945	8.47227	9.06677	8.69701	8.53181	8.86872	8.79218	8.05451	7.94045	8.93449	8.37314	8.39529	8.46214	8.99142	9.18197	8.89636	8.75144	8.53342	−0.602904316780342	−0.631806636585385	0.000421599	0.116705
AMOT		10.3519	9.92993	9.62272	9.45046	10.1146	9.73113	10.2641	10.0861	10.2868	9.75406	10.4283	10.1922	10.1733	10.1949	10.3858	10.1983	10.221	10.7176	10.7209	9.52029	9.38593	10.3174	10.3533	10.2855	10.1443	10.1391	10.4229	10.6778	10.4871	10.0757	−0.602117628709395	−0.523036534347823	0.000430955	0.116862
GLIS2		6.52616	6.16361	6.43172	6.07639	6.52259	6.27535	6.51874	6.69972	6.89839	6.47223	6.4883	6.54733	6.62863	6.408	6.93777	6.67699	6.79694	6.99534	7.25011	6.45391	6.02211	6.87166	6.79324	6.42216	6.6568	6.69625	6.75037	6.84962	6.71535	6.55764	−0.597571915250017	−0.352147898843955	0.000488687	0.116862
PITPNC1		6.42031	5.98539	5.87215	5.48191	6.20595	6.21731	6.43088	6.2503	6.89299	5.85938	6.79185	6.0903	6.41032	6.58172	6.92328	6.6159	6.58373	6.92866	7.35438	5.51801	5.52277	7.29149	6.42881	6.12105	6.75005	6.41196	7.06707	6.65525	6.25946	6.57528	−0.595799560400166	−0.613574280454149	0.000512978	0.116862
CST3		11.8086	11.4654	11.145	10.8704	11.1324	11.55	11.8659	11.6739	11.778	10.8917	12.0322	11.7506	11.6376	12.0228	12.0532	12.1951	11.9303	12.3146	12.2714	10.2754	10.7825	11.9282	11.6176	11.4392	11.4123	11.9359	11.2304	12.1338	11.8454	11.7336	−0.594338190137058	−0.474285922630077	0.000533799	0.116862
CDC42EP4		7.34751	6.98728	6.94388	6.31014	6.85427	7.15887	7.2757	7.04473	7.36279	6.9208	7.62058	7.14497	7.38678	7.63725	7.2658	7.51455	7.76566	8.12293	7.72564	6.65543	6.52128	7.22824	7.42035	7.24287	7.3527	7.41931	7.03272	7.74537	7.54953	7.44741	−0.592133829674922	−0.410852207105816	0.000566613	0.116862
PAMR1		7.75488	7.51014	7.38241	6.99582	7.23461	7.57329	7.67586	7.40208	7.60245	6.89679	8.12961	7.40659	7.9073	7.70543	8.08078	7.84478	8.16408	8.35064	8.03532	7.15093	7.13058	7.9539	7.64922	7.57492	7.74433	7.8693	8.14865	8.5069	8.0402	7.86025	−0.589704676131706	−0.392219221251093	0.000604816	0.116862
ZNF16		6.49747	5.94773	6.04685	6.20664	6.42289	6.09906	6.39053	6.05361	6.29025	6.08722	6.3214	6.33365	6.48531	6.38716	6.39778	6.50189	6.36556	6.50114	6.28483	6.26651	6.37766	6.32222	6.46943	6.33331	6.52339	6.31402	6.5072	6.5854	6.48234	6.34132	−0.588183262286588	−0.700307866422177	0.000629879	0.116862
C1orf88		5.10191	4.94628	4.83769	5.11707	4.95182	4.83009	5.24661	5.32534	5.54788	5.01705	5.27749	5.25732	5.13042	5.55122	5.71473	5.2253	5.12587	5.69173	5.64624	5.07861	4.90629	5.3804	5.76622	5.18419	4.77189	5.00921	5.75393	5.44113	5.27313	5.09373	−0.585045060670066	−0.471869324543533	0.000684474	0.116862
NANOS1		5.70037	5.19967	5.34758	5.6508	5.78709	5.67001	5.81991	5.62231	6.03345	5.35498	5.57278	5.75239	5.58404	5.99727	6.24163	5.90103	6.01042	6.06154	6.44958	5.92755	5.69796	5.6859	5.47849	5.42396	6.00744	5.60454	5.91567	6.07246	5.52282	5.64918	−0.583765646638442	−0.805933376139156	0.000707897	0.116862
GPC5		7.02392	6.4465	6.04372	5.35897	5.55098	6.34548	7.20161	6.62055	7.3588	5.3959	7.38333	6.78746	7.03423	7.37016	7.90956	7.68896	7.25274	7.65494	7.72311	5.06981	5.5596	7.17539	6.1755	6.49055	6.58455	7.38988	7.84776	8.06121	7.17969	7.34479	−0.582423813939978	−0.440656881668022	0.000733215	0.116862
RAB34		6.891	6.62404	6.47697	6.42955	6.72454	6.66308	6.90973	6.89522	7.89874	6.25571	7.35006	6.79299	7.05946	7.38581	7.77129	7.3247	7.59399	7.55524	8.41502	6.06283	6.23129	7.50601	7.01805	7.02162	7.02568	7.13049	7.41417	7.45243	7.24784	6.83444	−0.581495121329403	−0.604453619643033	0.000751199	0.116862
		4.50679	3.69955	3.84696	3.53462	4.53515	3.96723	3.85924	4.10905	4.17778	3.80302	4.63476	4.23634	4.18545	4.78581	4.69135	4.04246	4.27817	4.41348	4.77826	3.88429	4.08986	4.22937	4.59324	3.82455	3.67711	4.24269	4.13877	4.66356	3.94083	4.07623	−0.579966448501236	−0.51914171779485	0.000781646	0.132577
FIBIN		6.62792	6.18259	6.33385	5.88873	5.53269	6.06048	6.63539	6.21554	6.60134	6.13153	6.51818	6.41119	6.40843	6.45917	6.99494	6.9443	6.68241	6.9153	7.0015	5.90322	5.71699	6.64473	6.61619	6.26519	6.2559	6.5608	6.96248	7.07765	6.66092	6.61248	−0.579886074807331	−0.243229960327063	0.000783276	0.132577
ZCCHC7		4.15562	3.91527	4.02211	3.99865	4.07473	4.09223	3.83441	3.94636	4.02733	3.92618	4.01224	4.09675	3.95864	4.04189	4.33521	4.22333	4.15784	4.29152	4.07837	4.02197	4.0691	4.19369	4.09197	4.01534	4.07832	4.14606	4.05529	4.25918	4.06779	3.86808	−0.572224782615222	−0.492669167797934	0.000953039	0.137046
MLC1		7.82709	7.5448	7.15545	6.25727	7.11298	7.57312	7.90283	7.59612	7.85738	6.7899	8.38452	7.82428	7.83732	8.02281	8.02635	8.24537	8.00275	8.63845	8.26585	6.34934	6.81084	7.80752	7.79068	7.80668	7.63202	7.96812	8.12858	8.37312	8.05621	7.85781	−0.568372147166948	−0.35180433693466	0.00104997	0.137046
EIF4EBP2		6.6984	6.42207	6.5152	6.52184	6.5422	6.4011	6.58119	6.56591	6.58822	6.42115	6.8182	6.71468	6.55472	6.68374	6.67755	6.71648	6.59429	6.70332	6.82499	6.31142	6.49539	6.61572	6.63348	6.48911	6.61979	6.71864	6.68059	6.80651	6.77254	6.66682	−0.56759855293131	−0.484524998013822	0.00107044	0.137046
RYR3		7.65542	7.54119	7.5009	6.99069	7.46058	7.07265	7.89867	7.76251	8.54062	6.76642	8.25497	8.3158	7.86403	8.32939	8.79762	8.45654	8.23272	8.62705	8.66913	7.03316	7.12792	8.57095	7.79566	7.64521	7.95896	8.23656	8.92913	8.68751	8.0144	8.01177	−0.566751373100934	−0.323183858367729	0.00109325	0.137046
RIMKLB		6.00923	5.74668	5.95735	6.02508	5.93028	5.99997	6.37018	6.09205	6.15759	5.71221	6.10561	6.20288	6.06761	5.85768	6.53705	6.51302	6.38682	6.54329	6.47328	5.77261	5.98444	6.43409	5.91652	6.16124	5.91446	6.37114	5.84158	6.65494	5.91533	6.30332	−0.56662356737754	−0.420494003457527	0.00109673	0.137046
CHRDL1		7.95716	7.58943	7.89161	7.97207	7.47262	7.57099	8.13261	8.09919	8.36835	7.20071	8.19659	8.22755	8.26125	7.96198	8.44734	8.59977	8.83942	8.9769	8.49455	7.90103	8.01241	8.70443	7.90652	7.88764	8.25529	8.4646	8.40638	9.20652	8.62071	8.51957	−0.56597410319239	−0.331117101342409	0.00111455	0.138952
ADORA2B		5.7327	5.36334	5.67982	5.08218	4.81546	5.55814	5.7106	5.25284	6.03756	4.14295	6.43234	6.00514	6.00945	6.7545	7.34785	6.86701	6.80902	6.669	7.50472	4.48769	4.80802	6.91807	5.4497	5.23337	5.21571	6.25656	5.51919	6.96577	5.71594	6.50409	−0.56520651083937	−0.325764000802162	0.00113595	0.143806
FLJ42875		5.37674	5.03233	4.90933	4.77167	5.35263	5.03682	5.24945	5.1639	5.38515	4.85613	5.06624	5.37178	5.5067	5.13906	5.56164	5.32341	5.44444	6.00705	5.58576	5.05193	4.64064	5.7399	5.18444	5.32108	5.62804	5.14257	5.04358	5.52855	5.65538	5.13524	−0.564618146230323	−0.600305444474033	0.00115259	0.145049
ACSBG1		8.33564	8.38561	7.17956	6.44699	7.42267	7.98331	8.29851	7.79887	8.25561	7.11877	8.586	8.09235	8.34143	8.45616	8.56443	8.66802	8.17601	8.90453	9.30626	6.1433	6.73194	8.56176	7.4897	7.75743	7.76498	8.30693	8.56815	8.98052	8.57121	8.34259	−0.563780218369697	−0.353499635189605	0.00117665	0.145049
WFS1		7.54857	6.71464	7.09814	7.13212	7.6605	7.48155	7.52443	7.65509	7.55171	7.11144	7.78906	7.76528	7.68342	7.9359	7.9251	7.83783	7.8423	7.99376	7.97575	7.67496	7.24157	7.60857	7.56534	7.53113	7.67156	7.69645	7.21708	7.8867	7.90974	7.51268	−0.563484984253442	−0.630474761374166	0.00118524	0.145049
NOTCH2		5.8713	5.90719	5.69057	5.47641	5.611	5.67494	6.06239	5.82993	6.21821	5.45153	6.95058	6.12193	5.97418	6.57237	6.6288	6.55455	6.39255	6.69023	6.76185	5.62122	5.52004	6.27995	5.80037	5.69893	5.82428	6.37704	6.77898	7.00014	6.32182	6.33098	−0.562590795285388	−0.346725959037854	0.00121157	0.14533
GLI3		6.11643	5.75472	5.68536	5.45547	5.72357	5.86906	6.17394	5.82642	5.79369	5.39778	6.7032	5.86368	6.05726	6.11774	6.08829	6.41634	6.21637	6.59765	6.07105	5.42889	5.51241	6.02834	6.04612	5.90911	5.97587	6.21831	6.19857	6.63625	6.36001	6.21681	−0.561460977141159	−0.407591881973191	0.00124556	0.147536
C14orf159		8.22578	8.11932	7.99299	8.07645	7.98481	8.23036	8.26973	8.21646	8.2755	8.18147	8.56364	8.35891	8.21417	8.28769	8.53064	8.34978	8.29555	8.62485	8.54668	8.1726	7.7333	8.34059	8.13613	8.17026	8.20243	8.33476	8.44814	8.48676	8.48212	8.15468	−0.56112384486434	−0.590761832615932	0.00125587	0.149938
PSD2		8.91648	8.71703	8.65472	8.25431	8.4282	8.85829	9.10998	8.83583	8.60487	8.48203	9.22745	9.16617	9.05631	8.90476	9.32292	9.66906	9.28702	9.41751	9.33262	8.13336	8.25395	9.05501	8.549	8.35946	8.33451	9.48822	9.0463	9.70153	9.02068	9.06736	−0.560988052402833	−0.149594856996302	0.00126004	0.149938
TLCD1		5.79688	5.43325	5.19224	4.89607	5.20086	5.52299	5.80666	5.43656	5.80751	4.87369	6.05228	5.27417	5.74248	5.89498	6.52943	5.79084	6.54796	6.1928	6.84375	4.53467	5.32426	5.84074	6.08337	5.45047	5	5.4788	5.99957	6.0713	5.56448	5.533	−0.560613808272807	−0.539059750855254	0.0012716	0.149938
ASPH		5.07095	5.12415	4.98231	4.79412	4.89958	4.9792	5.1359	5.02202	5.20345	4.88279	5.42304	5.12777	5.1559	5.28572	5.46653	5.35263	5.3129	5.38488	5.37298	4.78432	4.88414	5.4764	4.96862	4.91663	4.92789	5.38011	5.35365	5.58825	5.2158	5.21738	−0.558135996132807	−0.240035789938693	0.00135049	0.150034
RFX4		5.59626	5.59635	5.19381	4.42466	4.87546	5.42939	5.68997	5.44644	6.36498	5.10236	6.19539	5.80326	5.6643	6.18296	6.54391	6.13967	5.68751	6.24016	6.68857	4.5791	4.57423	6.3655	5.4115	5.43835	5.47214	5.97938	6.3933	6.21542	5.71844	5.57245	−0.557174300017492	−0.365035724511986	0.00138223	0.150034
ANKDD1A		7.34207	7.06477	7.36004	7.19999	7.02279	7.15376	7.37169	7.21973	7.43788	6.69444	7.60163	7.54483	7.43875	7.26815	7.55992	7.73082	7.3159	7.77077	7.5778	7.41559	7.21428	7.41443	7.36214	7.34315	7.46232	7.43818	7.79224	7.89294	7.49342	7.26268	−0.556057154954534	−0.299644379737735	0.00141993	0.150034
RHPN2		5.95715	5.98139	5.29432	4.92958	5.23084	5.49521	5.9576	5.4896	6.94299	5.2776	6.53345	5.94656	6.26842	6.47493	6.92517	6.21763	6.83793	6.58563	7.42907	4.99577	5.17595	6.85779	5.94817	6.02435	5.54526	6.21515	6.77083	6.93946	5.83084	6.18031	−0.556014944102755	−0.476247780096143	0.00142137	0.150034
PBXIP1		6.28411	6.15152	6.04499	5.77328	6.26155	6.21948	6.41914	6.39111	6.36686	5.97754	7.1194	6.4432	6.44329	6.76589	6.81916	6.77498	6.70791	7.04633	7.07075	5.51755	5.89995	6.58818	6.2669	6.30864	6.16367	6.55577	6.43345	6.86323	6.8897	6.57059	−0.554077241866132	−0.364702133471322	0.00148893	0.150034
DCHS1		5.56088	5.17439	5.18804	5.343	5.38741	5.40922	5.5997	5.64734	5.71113	5.42586	5.89781	5.46674	5.79766	5.48104	5.58807	5.65694	5.71528	5.94135	5.62148	5.37404	5.376	5.62318	5.78866	5.66135	5.59792	5.33417	5.81692	5.89435	5.75772	5.45447	−0.553283910726682	−0.69340373464242	0.00151739	0.174384
UNG		6.44912	6.05709	6.19577	5.71086	6.09609	6.30039	6.32124	6.28002	6.31141	5.88745	6.38048	6.51827	6.11054	6.41927	6.50756	6.5975	6.57097	6.71742	6.65229	6.01372	5.71815	6.56266	6.47134	6.32658	6.24057	6.55996	6.8219	6.77266	6.30918	6.33021	−0.550156727673928	−0.387371244425086	0.00163422	0.174384
EMX2OS		7.15108	6.59877	6.53399	6.36785	6.77806	6.7909	6.94056	6.93725	7.30155	6.32116	7.79419	7.08064	7.10701	7.49899	7.36678	7.15235	7.28619	7.40338	7.82223	6.16788	6.3372	7.50396	7.08233	6.90941	6.96809	7.03098	7.78031	7.56436	7.41078	6.95409	−0.548915783593177	−0.678035685353895	0.00168271	0.174384
PLTP		7.06822	6.99307	6.80635	6.7845	7.14263	6.93715	7.36958	6.99084	7.18267	6.61577	7.62115	7.206	7.36072	7.16893	7.60751	7.41548	7.26995	8.04693	7.8306	6.47579	5.95983	7.76108	7.02749	7.25986	7.06461	7.245	7.87013	7.8441	7.82937	7.22042	−0.548538551308197	−0.441443339884327	0.00169769	0.174384
YAP1		5.10594	5.17978	5.3	5.03584	5.16487	5.29685	5.38273	5.23861	5.49568	4.61504	6.20731	5.55334	5.2301	6.17591	6.25216	5.91883	5.67501	6.05424	6.37635	4.6452	4.93338	5.85313	5.24531	5.1076	5.126	5.98086	6.13608	6.04655	5.79064	5.77677	−0.544871882059832	−0.214512035513838	0.00184948	0.174384
TGFBR3		6.2068	6.52105	6.45599	6.63666	6.33257	6.37209	6.31167	6.48194	6.79401	6.063	7.2103	6.53436	6.63506	7.35105	7.17109	6.86036	6.93052	7.40723	7.78383	6.19225	5.96445	7.03786	6.3921	6.33682	6.32524	6.63868	7.14781	7.10237	6.90461	6.93448	−0.544349121822128	−0.082960327460979	0.00187205	0.174384
SLCO1C1		8.02086	7.69968	7.29524	5.63505	6.14991	7.49122	8.15937	7.11227	8.46269	6.26488	8.12341	8.2076	8.41742	7.55251	8.18651	8.7757	7.26291	8.50407	8.81011	5.94852	6.31477	8.68747	7.14971	7.63989	7.67452	8.43281	7.32704	8.85118	7.96661	7.85269	−0.543734807962024	−0.310443663775444	0.00189888	0.174384
NR2E1		7.40872	7.25507	7.16976	6.67065	6.60609	6.89295	7.7719	7.38894	7.56042	6.70249	8.08247	7.77268	7.59968	7.86911	8.20551	8.09582	8.06326	8.36909	7.77462	6.77442	7.05855	8.40064	7.44837	7.17788	7.45455	8.07295	7.85567	8.44995	7.97761	8.01403	−0.543519893760417	−0.170067629295613	0.00190835	0.174384
MAOA		6.27111	6.08322	6.2669	6.27459	6.35959	6.35649	6.37236	6.29287	6.46591	5.97893	6.69884	6.42641	6.38227	6.98544	6.99215	6.86124	6.8537	6.62454	7.04916	6.17561	6.1224	6.83671	6.49502	6.27782	6.15428	6.69501	6.65885	6.98312	6.64815	6.62162	−0.542322976215717	−0.544420558801585	0.00196181	0.174384
SCARA3		6.23398	6.12972	5.81572	5.68131	6.17477	5.95478	6.23732	6.16614	7.62423	5.81458	6.7106	6.1771	6.32275	6.90619	7.42968	6.46325	6.75471	6.67132	7.96439	5.55083	5.4766	7.27507	6.16135	6.02257	5.97965	6.59825	6.40946	6.86116	6.35358	6.32879	−0.541382428778069	−0.549045038659582	0.00200473	0.174384
BBOX1		6.66295	6.47884	5.99543	5.26865	5.96895	6.1237	7.26417	6.52491	7.53612	5.19535	7.87852	7.03787	6.46067	7.19373	7.78754	7.44037	6.86422	7.41794	7.84196	5.01217	5.15983	7.44445	6.53398	6.37902	6.58033	7.1091	7.33506	7.69009	6.82838	6.87547	−0.539006892864318	−0.403150424466795	0.00211678	0.174384
LAMA5		6.7483	6.42829	6.76426	6.96922	7.04228	6.92356	6.72763	6.72194	7.11041	7.04287	6.73639	7.03442	6.92539	6.96401	7.21524	6.76825	6.88259	7.2724	7.40139	7.08724	6.7059	6.88944	7.07723	6.71394	6.93653	6.75662	6.77489	7.00718	6.81881	6.59813	−0.538041082281679	−0.469830248965569	0.00216386	0.174384
ALDH1L1		8.09504	7.55362	7.22852	6.93689	6.84053	7.30173	8.06208	8.07494	9.12707	7.1399	8.39688	8.0247	8.05802	8.94291	8.56235	8.28382	7.96634	8.51762	9.50342	6.47998	6.65366	8.59923	7.84641	7.89143	7.8527	7.90528	7.86535	8.50606	8.55554	7.85901	−0.536991161793301	−0.48834295512415	0.00221606	0.174384
AK4		8.99509	8.60995	8.9768	8.54924	8.70923	8.88056	9.0186	8.88359	9.1385	8.31086	9.03146	9.11361	8.98093	8.91103	9.12743	9.00919	9.29837	9.35247	9.35673	8.3764	8.49938	9.46867	8.96603	8.86825	9.01388	8.92321	8.92763	9.39119	8.96477	8.97191	−0.536790759543385	−0.379502697077347	0.00222615	0.174384
NTSR2		7.68634	7.12235	7.11533	6.32351	7.2247	7.01179	7.70451	7.31582	7.58351	6.79918	8.8406	7.90923	7.58167	8.04468	8.33951	7.87679	8.07631	8.41898	8.47534	5.87077	6.66243	7.94717	7.47067	7.28291	7.02194	7.79505	7.44271	8.5476	7.86961	8.11846	−0.5363921741562	−0.358624797141144	0.00224633	0.174384
GRAMD1C		6.02895	5.75269	5.81904	4.97312	5.7383	5.81747	6.38379	6.28475	6.62997	5.28093	7.32945	6.69342	6.15549	6.88891	7.17844	7.21218	6.60127	6.8425	6.8872	4.76805	5.14381	7.00849	6.09482	5.64138	5.63405	6.99845	7.20143	7.50923	6.38933	6.39786	−0.536306269766581	−0.324030950935052	0.0022507	0.174384
PTPMT1		6.72241	6.68746	6.53907	6.70481	6.62506	6.59234	6.70157	6.75763	6.66101	6.7755	6.65276	6.67116	6.75303	6.72068	6.8117	6.9783	6.82974	6.90305	6.90628	6.72232	6.5337	6.75826	6.69087	6.70382	6.73114	6.79796	6.67488	6.82005	6.77623	6.71275	−0.536039794797693	−0.174344176347748	0.0022643	0.174449
EYA1		5.38061	4.97725	4.97096	4.89067	4.9864	4.97914	5.37824	5.13962	4.65221	4.99532	5.61377	5.14443	5.3585	5.18208	5.50721	5.66211	5.82371	5.90764	5.55835	4.89072	4.51065	5.31572	5.16639	4.69639	5.04642	5.4747	6.06747	6.06867	5.35114	5.65748	−0.53233737161451	−0.0353214585836403	0.0024608	0.174449
FXYD1		9.28431	8.81991	8.50448	8.30607	9.24433	8.99018	9.22274	9.09887	9.49757	8.64092	9.66638	9.02605	9.02678	9.57091	9.44225	9.18274	9.24781	9.68838	9.70721	8.32952	8.08067	9.25785	9.31979	9.28402	9.36101	8.98583	9.14831	9.49076	9.41683	8.95986	−0.531035606449782	−0.641722940842132	0.00253331	0.174449
CLU		11.8323	11.8112	11.7295	11.8361	11.4181	11.7363	11.8976	11.9105	12.2362	11.6412	12.066	12.0726	11.8341	12.1706	12.1772	12.0817	12.0824	12.279	12.3413	11.6899	11.5894	12.1316	11.8922	11.9381	11.9108	12.0859	11.9486	12.2405	12.3373	11.9615	−0.530855625029571	−0.367291629733763	0.00254348	0.174449
LRRC16A		5.94201	5.72482	5.64733	5.72117	5.8247	5.61326	6.08595	5.7899	5.99592	5.53975	5.72618	6.0438	5.74367	6.07116	6.53839	6.22173	6.12677	6.14029	5.964	5.53992	5.81094	6.55397	5.87348	5.6453	5.9823	6.12339	6.30979	6.36791	5.84671	6.164	−0.530613621890792	−0.525520509333285	0.0025572	0.174449
SNTA1		8.15219	7.70032	7.66151	7.53182	8.04912	7.93656	8.19743	8.04789	7.72848	7.67448	8.29982	8.07923	8.05589	8.09168	8.05112	8.15427	8.19202	8.57686	8.39246	7.60429	7.61648	7.96721	8.12287	8.08499	8.27551	8.06309	7.84328	8.28501	8.45038	8.21524	−0.530412288954282	−0.386163333400828	0.00256867	0.178473
DNAH7		4.95261	4.7378	4.86122	4.93222	5.05565	4.91189	5.00961	5.19622	4.98912	4.9106	5.08727	5.14748	5.02699	5.17059	5.15644	5.01545	5.11524	5.31122	5.12163	5.00276	4.95461	4.88518	5.06096	4.72425	5.00144	4.92341	4.97206	5.11327	5.19717	5.1338	−0.530328496613133	−0.305417949960598	0.00257346	0.17886
FAM167A		7.04137	7.36813	6.80085	6.28533	6.48888	6.86617	7.30268	6.854	7.35637	6.52219	7.44641	7.33684	7.30633	7.82293	7.64028	7.59627	7.67707	7.78775	7.76197	5.97121	6.44839	7.5112	7.07302	6.96689	6.76781	7.62605	7.56021	7.71284	7.36454	7.42937	−0.530286369693879	−0.166096982161369	0.00257587	0.17886
ARHGEF26		5.64388	5.68953	5.42959	5.02802	5.21594	5.30925	5.81921	5.46292	5.54517	5.17966	6.35416	5.84289	5.64543	6.29172	6.16055	6.49447	6.20551	6.3491	6.37787	4.878	5.19595	5.97598	5.42351	5.46815	5.4928	6.3179	5.88184	6.78428	6.02195	6.17068	−0.53021173402395	−0.0662388218045109	0.00258014	0.17886
TRIM47		7.01852	6.86796	6.62053	6.45677	6.80437	6.76945	6.93994	6.91921	8.0099	6.97426	7.18682	6.90724	7.02325	7.1181	7.95318	7.02879	7.14394	7.45474	8.12139	6.76215	6.47807	7.63395	6.88594	6.8457	6.60993	6.95485	6.89113	7.05744	6.95878	6.93152	−0.527712781843851	−0.532597902076605	0.00272681	0.17886
TGFB2		3.51351	3.5299	3.51349	3.35068	3.46649	3.33917	3.67477	3.58318	3.84399	3.32301	3.86053	3.64241	3.46604	3.85351	3.91234	3.85239	3.77155	3.84034	4.06514	3.35324	3.4877	3.75995	3.65728	3.50834	3.49856	3.65883	3.97575	4.01319	3.80159	3.77221	−0.527023632829869	−0.243914990945361	0.0027685	0.17886
APOE		8.86474	8.75889	8.02444	7.59003	8.33859	8.43271	9.0636	8.75681	9.32753	7.89604	9.69704	8.84777	9.05916	9.00838	8.99185	9.31133	9.32041	9.63651	9.44221	7.14245	7.36682	8.95059	8.76994	8.72062	8.74164	9.00554	8.54812	9.67469	9.32018	8.9647	−0.526243185723388	−0.447512708144625	0.00281637	0.17886
ALDH4A1		6.80386	6.93384	6.2991	6.39625	6.41125	6.63083	6.88072	6.66645	7.38234	6.38025	7.14775	6.99483	7.13711	7.15372	6.84962	6.99468	7.15261	7.3121	7.84835	6.27305	6.41442	6.87366	6.68438	6.64525	6.81588	6.97187	6.53777	6.86786	7.37229	6.87303	−0.525398218920571	−0.523667518625508	0.00286901	0.182116
AXL		6.44016	6.63156	6.10165	5.93755	6.62285	6.34889	6.61951	6.51141	6.74523	6.14339	6.99272	6.4417	6.67159	6.7124	6.79253	7.09351	6.76235	6.96829	7.11696	6.00736	5.90176	6.58402	6.61986	6.47886	6.40027	6.5583	6.37965	6.88585	6.98901	6.82272	−0.524823879329822	−0.335040257458242	0.00290527	0.182116
MMP28		5.94767	5.70583	5.49426	5.47309	5.87837	5.62972	5.8927	5.80304	5.55265	5.68175	6.19274	5.89714	5.83424	5.94844	6.05307	5.86681	5.95976	6.18163	6.10711	5.54036	5.62944	5.884	5.96937	5.80991	5.82961	5.71214	6.01265	6.21208	6.09852	5.85597	−0.523890075559511	−0.266916913234399	0.00296506	0.183387
PDLIM5		5.08026	5.2268	5.17179	5.0706	4.85067	5.19908	5.36599	5.05512	5.19579	4.82902	5.70545	5.32271	5.21305	5.39485	5.46938	5.5041	5.37566	5.5309	5.64197	4.83571	4.96031	5.20229	5.17047	5.1223	5.09628	5.54568	5.28548	5.77635	5.2944	5.38785	−0.521901704127032	−0.0441176349901498	0.00309594	0.185006
LOC285441		3.02334	3.04504	2.97349	2.89888	2.79575	2.77793	2.91019	2.93405	3.3591	2.84586	3.15576	3.13902	3.07468	3.03055	3.80863	3.25257	3.04046	3.51287	3.19267	2.79357	2.85615	3.06839	2.81976	3.01886	2.82894	3.30728	3.10342	3.09745	3.21392	2.91554	−0.521549190682025	−0.273470296559412	0.00311965	0.192914
RREB1		5.05398	5.00991	4.90768	4.80769	4.98885	4.87849	4.9083	4.81459	5.2238	4.79923	5.09116	5.12941	4.91659	5.23611	5.51092	5.21822	5.22891	5.43596	5.14414	4.91048	4.71868	5.36712	4.98279	5.04987	5.11169	5.02791	5.40875	5.23237	5.04696	5.0004	−0.521393047399321	−0.492391624166339	0.0031302	0.193651
IL17D		9.17469	8.73036	8.73669	8.54161	8.95123	8.80713	9.0702	8.89564	8.85251	8.76195	9.20682	8.98232	8.94069	9.15004	9.15159	9.10709	8.98159	9.28353	9.16944	8.59275	8.22915	8.82412	9.18554	9.12714	8.92447	9.27943	9.31269	9.32331	9.09846	8.96339	−0.520216975574956	−0.466625969592513	0.00321068	0.193651
SLC2A10		4.47034	4.109	4.35725	4.18703	3.8883	3.96889	4.9354	4.1513	4.58381	3.52552	5.23538	4.72832	4.60067	4.99027	6.10244	5.34121	5.24958	5.27571	5.49108	3.70845	3.92652	5.37697	3.70694	3.85989	4.5632	5.17956	5.82954	5.99937	4.89481	4.8816	−0.519526793481802	−0.269044782938934	0.00325874	0.193651
ITGA7		6.97278	6.60838	6.76067	6.797	6.80828	6.74573	6.90593	6.83819	6.77965	6.60321	7.02066	6.86078	7.03362	6.92297	7.00908	7.01885	7.1366	7.26935	7.20673	6.81232	6.39232	7.02927	7.00227	6.77275	7.01799	6.95449	6.68485	7.24032	7.42402	6.75369	−0.519253199649044	−0.520206500582197	0.00327796	0.202464
TRIL		7.75137	7.60061	7.0011	6.17605	6.55632	7.26642	7.89466	7.34499	6.88046	6.56501	8.20329	7.75053	7.76926	7.52809	8.01404	8.12272	7.94504	8.64803	8.14069	5.88192	6.31785	7.71523	6.9515	7.32407	7.05201	7.77206	8.35386	8.74134	7.54809	8.14752	−0.517073142265925	−0.0754636821605481	0.00343463	0.202464
RAB31		9.55426	9.3675	9.16746	8.65802	8.88817	9.20717	9.82372	9.53614	9.87213	9.01225	10.0176	9.52388	9.60762	9.53436	9.79314	9.72062	9.70071	10.0152	10.2649	8.56745	8.86973	9.67394	9.51238	9.6444	9.54581	9.61474	9.55988	9.97406	9.81602	9.56768	−0.516800818153765	−0.327145354624858	0.00345464	0.202464
FGFR3		8.41	7.96585	7.79284	7.04823	7.9415	7.96983	8.48208	8.24168	8.04723	7.66336	8.50404	8.4185	8.44483	8.42755	8.55148	8.59104	8.70418	8.95875	8.45586	7.20706	7.24235	8.1654	8.29691	8.22591	8.31621	8.52925	8.55994	8.98748	8.73683	8.50953	−0.51671511757806	−0.264968012762446	0.00346096	0.202464
SEMA4B		6.721	6.50435	6.27419	6.3643	6.7419	6.5538	6.66859	6.56521	6.98967	6.48876	7.37752	6.76284	6.67001	7.14457	7.599	6.64588	7.04868	7.07344	7.67452	6.20273	6.25444	7.10801	6.49841	6.44011	6.32569	6.71807	7.20412	6.92977	6.59702	6.57145	−0.514338280121614	−0.759852117617494	0.00364023	0.202464
ELOVL2		5.30777	5.36066	5.03814	4.71714	5.00257	5.17932	5.44343	5.07611	5.38406	4.95473	5.80067	5.2086	5.45396	5.422	5.58812	5.81908	5.4915	5.59064	5.84364	4.80322	4.72298	5.57337	5.02005	5.19997	4.96214	5.55459	5.9378	5.95659	5.36453	5.41473	−0.51419906865325	−0.295105301879757	0.00365097	0.202464
TTC18		5.77661	5.32145	4.94167	4.91647	5.35231	5.09124	5.52739	5.37604	5.39753	5.01878	5.61735	5.43884	5.56503	5.5747	5.74778	5.45892	5.42342	6.07095	5.71949	5.25517	4.76099	5.45085	5.56888	5.33742	5.82488	5.53975	6.528	5.49232	5.55174	5.05749	−0.513992364859574	−0.526427221932734	0.00366697	0.202464
GYS1		6.66197	6.53708	6.41563	6.49503	6.48965	6.5105	6.66078	6.65243	7.14939	6.57098	7.18321	6.64214	6.54899	6.80961	7.20031	6.76643	6.90108	7.07408	7.18888	6.2981	6.39734	6.76317	6.78827	6.6755	6.59114	6.71231	6.31451	6.72527	6.51983	6.56269	−0.513057475704925	−0.606856120083475	0.0037401	0.202464
MRO		5.52172	5.44378	5.34045	5.13837	5.4702	5.33485	5.86222	5.62293	5.75593	5.31	6.21927	5.73471	5.59838	6.30107	6.33375	5.94415	5.72162	6.02354	6.46438	5.26638	5.3111	5.93015	5.47909	5.53621	5.40066	5.86268	6.18833	5.932	5.80815	5.53367	−0.51040213427841	−0.315837373733067	0.00395465	0.202464
ITGB4		4.52482	4.21889	4.33179	4.2885	4.56011	4.18021	4.33026	4.45064	4.8264	4.5224	4.83518	4.40775	4.47446	4.74839	4.93811	4.53894	4.20501	4.7194	4.92461	4.37414	4.26224	4.55797	4.47134	4.5316	4.49606	4.63256	4.5321	4.5583	4.74648	4.37962	−0.509525454841537	−0.468418530169235	0.00402777	0.202464
RGS20		7.08602	7.1665	6.96973	6.66488	6.75056	6.86213	7.51891	7.49889	8.21874	5.97587	8.06254	7.59257	7.45329	8.26416	8.95622	8.11754	7.93231	7.83054	9.08785	6.10634	7.06577	8.02346	7.02969	7.08846	7.01738	7.79763	7.19661	8.15248	7.71655	7.76165	−0.509223697908346	−0.331768354633807	0.0040532	0.202464
F3		6.67404	6.48944	6.66956	5.51084	5.97744	6.74132	7.07518	6.35406	8.4337	5.6954	7.17242	6.86851	6.81398	7.32428	9.06345	7.66657	7.36966	7.55211	8.85027	5.40774	5.83353	9.01414	5.91445	6.37853	6.32927	7.3892	7.39224	7.7767	7.24286	7.18793	−0.509210417704167	−0.421462402259132	0.00405433	0.202464
GPX7		4.89813	4.98625	4.84952	5.14917	4.51636	4.79126	5.23739	4.96925	5.08656	4.92959	4.97953	4.89589	5.1528	5.14966	5.21727	5.28393	5.16107	5.40909	5.42112	5.16107	5.07296	5.04523	4.91477	5.0093	4.95446	5.42174	5.26093	5.27305	5.25793	5.17591	−0.508769707818805	−0.0757904395215405	0.00409173	0.208975
NQO1		6.287	6.45441	5.85513	6.43046	6.31679	6.16344	6.34071	6.35531	6.6246	6.14628	6.70822	6.54306	6.38903	7.22893	6.85905	6.4988	6.71792	6.89718	7.13728	6.05477	5.8977	6.76999	6.18444	6.3544	6.70448	6.52006	6.79809	6.80904	6.59266	6.30558	−0.508531143348616	−0.52823040083279	0.0041121	0.208975
FAM107A		11.1088	11.1839	10.643	10.5027	11.0108	11.113	11.1904	11.108	11.5504	10.4485	11.7359	11.3962	11.1605	11.8015	11.5035	11.2554	11.2358	11.6223	12.1319	9.98557	10.5027	11.5847	11.0506	11.2372	10.9035	11.2911	11.4113	11.6165	11.72	11.1156	−0.508315389582604	−0.503638794331547	0.00413059	0.208975
PHKA1		5.18402	5.25603	4.94533	4.79763	5.01008	5.01121	5.55501	5.1346	5.52996	4.74674	5.32468	5.23882	5.3533	5.42213	5.72976	5.89457	5.72968	5.36904	5.67966	4.49041	4.6878	5.46506	5.15594	4.95103	4.90461	5.47516	5.55005	5.77401	5.30267	5.32455	−0.508216300189332	−0.361047113623381	0.00413911	0.208975
SELENBP1		6.63245	6.74411	6.1395	5.72926	6.4006	6.52964	6.74765	6.36518	6.28631	6.24342	7.15715	6.83608	6.77234	6.67748	6.81801	6.84561	7.26204	7.64037	7.43129	5.80993	5.53234	6.74379	6.8408	6.78404	6.8519	6.78905	6.47704	7.34308	6.97773	6.6908	−0.507719325084555	−0.136355239317366	0.00418206	0.208975
CLDN10		7.39523	7.49094	7.10319	6.14371	6.68114	7.39355	7.54989	7.31712	7.1326	5.83832	8.27709	7.72835	7.5764	7.99606	8.35633	8.47578	8.40634	8.51689	8.53045	5.96743	6.25844	8.26797	6.85091	7.01247	7.27106	8.00174	8.04769	8.84803	8.05707	8.17997	−0.507644782518194	−0.116983827713865	0.00418854	0.208975
TRAF3IP2		6.24488	5.90909	5.90187	5.82785	5.86791	5.94599	6.15103	6.10889	6.89334	5.83938	6.19963	6.10159	5.88798	6.66479	6.84649	6.32228	6.67708	6.35349	7.35911	5.88261	6.01997	7.1878	6.37681	5.89309	6.05426	6.25346	6.65362	6.65924	6.2024	6.11628	−0.506981088547999	−0.613665197117121	0.00424657	0.208975
STOX1		5.14263	4.89818	5.06089	4.85788	4.85381	5.12576	5.42444	5.32118	5.42532	4.76867	6.01308	5.35096	5.31604	5.65093	6.03898	5.43535	5.85852	5.62964	6.02196	4.69514	5.06203	5.70523	5.23588	5.23735	4.92803	5.75913	5.49022	6.17074	5.55891	5.39497	−0.505643032566124	−0.386117872894392	0.00436567	0.208975
ARHGAP31		5.72286	5.16301	5.01248	4.86499	5.23976	5.18536	5.64764	5.42181	5.82534	4.93713	5.82682	5.38196	5.49965	5.93357	5.2275	5.84806	5.74495	5.80316	5.81172	5.0329	5.0264	5.43377	5.49634	5.50106	5.57887	5.54908	5.76203	5.70722	5.74933	5.22045	−0.50514831543993	−0.641769645466129	0.00441042	0.208975
LAMA1		4.21361	3.88648	3.63468	3.18513	3.59137	3.53498	4.09715	3.8467	4.17255	3.55315	4.14107	4.02791	3.87091	3.79786	4.35214	4.15151	4.04943	4.3048	4.09646	3.45678	3.36232	4.29044	4.07449	3.86953	3.97938	4.11536	4.0725	4.05917	4.07862	3.67334	−0.505088319283047	−0.36882740111942	0.00441588	0.20981
IMPA2		4.67103	4.42956	4.52814	4.25546	4.16406	4.97419	4.818	4.6638	4.43798	4.22937	4.87105	4.94108	4.84116	5.35161	5.18497	4.99661	5.0552	5.19496	5.18132	4.17712	4.05373	4.91181	4.26415	4.4117	4.48531	4.69361	4.98625	5.30034	4.7931	4.391	−0.504245075844934	−0.22992874047595	0.00449314	0.20981
PHYHD1		6.05714	5.7003	5.2016	5.22761	5.45908	5.61033	5.80579	5.59325	5.35147	4.98066	6.77484	5.72275	5.73321	5.72024	6.48975	5.48556	6.2357	6.70697	6.81891	5.32449	5.12959	5.81441	6.02114	5.97205	5.44302	5.59746	5.65235	6.16171	5.94481	5.80049	−0.502618131957579	−0.395762379005215	0.00464549	0.20981
ZNF180		5.70048	5.58082	5.66406	5.4743	5.38807	5.49484	5.61494	5.35836	5.80284	5.60002	5.70797	5.54365	5.85381	5.58082	5.85113	5.89825	5.8526	6.01926	5.43178	5.69828	5.45709	5.47722	5.49899	5.12216	5.48056	6.05089	6.0911	5.94208	5.67409	5.73902	−0.500769662161532	−0.257769098787078	0.00482393	0.20981
SLC25A33		8.54737	8.52125	8.51134	8.3381	8.45983	8.47693	8.75038	8.56633	8.41686	8.27477	8.76587	8.48554	8.43726	8.79664	8.58172	9.10851	9.08648	9.14545	8.96609	8.30356	8.2671	8.7747	8.34346	8.45016	8.58206	9.05405	8.89689	9.06632	8.59595	8.84891	−0.497925369244065	0.0207626	0.00510992	0.20981
MSI2		5.87722	5.7343	5.28025	5.24469	5.62493	5.7205	5.70365	5.67067	5.93086	5.44311	6.36339	5.7225	5.7476	6.40487	6.18718	5.79582	5.9996	5.93792	6.43854	5.10159	5.16659	6.03457	5.75567	5.57827	5.64103	5.8407	6.24884	5.98066	5.81372	5.75812	−0.493903948985323	−0.639616846718647	0.0055389	0.20981
AHCYL1		10.5132	10.6651	10.4165	10.0039	9.72859	10.4554	10.814	10.4054	10.8519	10.0664	11.2395	10.6437	10.5193	11.1877	11.1742	10.9504	10.7887	11.0934	11.6233	9.87403	10.1086	10.7128	10.3238	10.3821	9.97707	10.9793	10.4054	11.1064	11.0548	10.9075	−0.493606706279577	−0.173967124642272	0.00557179	0.20981
LGR4		5.47905	5.29447	5.35133	5.06273	5.15576	5.12648	5.25411	5.31288	5.2126	5.01837	5.6382	5.43582	5.524	5.43693	5.57701	5.67459	5.56725	5.7088	5.7238	5.1912	5.16099	5.72242	5.46486	5.2093	5.37973	5.17791	5.94704	5.78023	5.4308	5.27451	−0.4932406552515	0.00529508	0.00561252	0.20981
ECHDC2		8.10406	8.05206	8.23212	8.00223	8.32232	8.09831	8.1664	8.04568	8.10989	7.94249	8.68827	8.19129	8.19755	8.47804	8.66318	8.25753	8.22859	8.75615	8.67377	8.13694	7.88746	8.37343	8.46615	8.14099	8.36255	8.45662	9.07586	8.53979	8.56995	8.08903	−0.492881924889544	0.029317	0.00565268	0.20981
IL20RA		4.19375	4.07203	3.87323	4.01634	4.2694	4.04175	4.28648	4.08293	4.07326	3.91646	3.99672	4.28166	4.15533	4.2202	4.2214	4.35506	4.12989	4.38777	4.21334	4.09936	3.82287	4.18797	4.37699	4.30843	4.22188	4.19902	4.33814	4.32346	4.41414	4.23535	−0.49273755257085	−0.493231834762569	0.00566892	0.20981
ZNRF3		8.08083	7.91379	8.03953	7.09873	7.46546	8.02362	8.28849	7.82174	8.13964	7.48927	8.97126	8.35008	8.32031	8.97683	8.69914	8.78814	8.88173	9.0205	8.77884	7.35065	7.44649	8.40328	7.63252	8.00204	7.50539	8.88689	8.79996	9.22969	8.7097	8.81743	−0.492236664007138	−0.162547518820988	0.00572555	0.20981
DARS		8.07768	7.97818	8.13379	8.0504	7.97781	8.18084	8.19935	8.0732	8.28749	8.00007	8.51256	8.22777	8.12544	8.36344	8.54779	8.38766	8.3576	8.38769	8.40938	7.89117	7.99452	8.56234	7.97325	8.14278	8.08389	8.32291	8.42954	8.61448	7.99277	8.14024	−0.491861686357724	−0.44651195685494	0.00576825	0.20981
PLSCR4		6.56062	6.733	6.793	6.11657	6.58228	6.64284	6.91309	6.31414	7.414	6.11193	7.85064	6.86515	6.84404	7.96628	8.25651	7.65176	7.35523	7.49875	8.14601	5.53958	5.95177	8.24122	6.67347	6.48881	6.1382	7.19603	8.38462	7.8026	6.9451	7.39025	−0.491579814221544	−0.273917934385892	0.00580054	0.20981
		6.43614	6.39362	6.43497	6.56538	6.38419	6.41724	6.42423	6.34524	6.39424	6.34802	6.49252	6.37224	6.68319	6.57122	6.83209	6.70319	6.57619	6.63444	6.80866	6.41985	6.44499	6.78056	6.19887	6.31246	6.26306	6.5788	6.88055	6.71176	6.46631	6.54406	−0.491478875539321	−0.133887149308509	0.00581213	0.20981
CACHD1		7.61566	7.42913	7.71808	7.60293	7.44267	7.35181	7.85785	7.77377	8.29458	7.05379	8.11879	8.11335	7.77146	7.69298	8.50368	8.03322	8.14234	8.08915	8.55777	7.29869	7.39391	8.46228	7.63527	7.68325	7.88624	8.1794	8.2378	8.30408	7.78024	7.79828	−0.490780695582249	−0.320339171037177	0.0058929	0.20981
ENDOU		4.29906	4.10634	3.86103	3.92767	3.86506	4.17887	4.18629	3.97652	4.03517	4.00833	4.53271	4.19767	4.04091	4.30375	4.42858	4.12366	4.22038	4.32326	5.02798	3.77052	3.90938	4.05812	4.02245	4.10557	3.74395	4.21627	3.81892	4.60191	4.17925	4.32283	−0.490062723584411	−0.542429874913792	0.00597694	0.211373
ZNF57		6.08253	5.7446	5.85128	5.65647	5.89429	5.55395	5.72613	5.85912	6.29951	5.60621	5.89757	5.83845	6.27793	5.80545	6.48798	6.14089	6.33455	6.33574	6.19213	5.78999	5.38024	6.05415	5.96868	5.82219	6.11729	5.90126	6.80599	6.29187	5.88652	5.6979	−0.489637570156665	−0.442524294528153	0.00602719	0.211373
EFEMP1		7.83235	7.34296	6.84267	6.05954	5.90154	6.728	7.63868	7.6173	7.5649	5.69666	8.98854	7.38083	7.16975	7.3286	9.07779	7.79393	7.96666	8.47288	8.9055	5.32297	5.11896	8.41012	7.61766	7.0547	7.05512	8.00819	9.20722	8.71544	7.9188	8.1487	−0.489589791519491	−0.243820432449672	0.00603286	0.214593
NPAT		6.32901	6.21993	6.23067	6.2815	6.00263	6.26006	6.244	6.12111	6.18535	6.12759	6.2048	6.26314	6.32952	6.26976	6.35049	6.33632	6.3958	6.40512	6.38552	6.23672	6.28782	6.13379	6.2168	6.23996	6.23127	6.31336	6.40007	6.38087	6.28691	6.36286	−0.489083806248043	−0.223461468377398	0.00609317	0.214593
		5.07214	4.73648	4.60386	4.78531	4.70091	4.71193	4.89409	5.00709	4.93498	4.7349	5.04428	5.13787	4.82318	5.10079	5.21198	5.04906	5.0567	5.24921	4.94963	4.67692	4.65163	5.31155	4.99919	5.08899	4.78102	4.89975	5.25372	5.11737	5.01174	4.90424	−0.488736084323208	−0.607005775491909	0.00613492	0.21517
HSD17B6		6.16869	6.56091	5.8064	5.24337	5.17283	6.41759	6.57616	6.1572	6.28083	5.58194	7.2095	6.90005	6.42804	6.26521	7.18243	7.09011	7.30381	7.3203	7.22148	5.12042	5.13112	7.19789	5.98925	6.08448	6.19983	6.99921	7.43579	7.8947	6.66055	6.91999	−0.488272046160101	−0.136194377921716	0.00619101	0.21517
DDIT4L		5.89922	5.50656	5.36815	4.58708	4.95047	5.19963	6.13326	5.58237	5.56327	5.01335	6.01522	5.7865	5.37645	5.90175	6.39586	5.99916	6.33704	6.26669	6.30678	4.9377	4.93097	5.90586	5.07568	4.57019	5.57165	5.76127	5.84267	6.34527	6.03751	5.73933	−0.487729033218846	−0.174661099446494	0.0062572	0.216604
SDC4		8.74441	8.13429	7.59423	6.53472	6.92519	8.23862	8.42653	8.17822	8.37716	7.4536	9.2431	8.23711	8.41281	8.85716	8.42625	8.50965	8.76298	9.08193	9.07055	6.31221	6.54579	8.52199	8.21825	8.3521	7.82153	8.71048	8.68915	9.21218	8.69282	8.29106	−0.487139466969647	−0.339455653300297	0.00632975	0.218692
PGM1		8.87114	8.84705	8.79301	8.71799	8.65997	8.78653	9.03667	8.89261	8.98792	8.60563	8.70199	9.07424	8.75556	8.93227	9.08621	9.14866	9.14386	9.32115	9.20457	8.72652	8.68693	9.21384	8.84739	8.80921	9.01959	9.19229	8.42782	9.37673	9.284	9.06039	−0.486377412422098	−0.28812783989184	0.00642458	0.218692
SPON1		6.5212	6.02112	5.78708	4.97748	5.2586	5.82762	6.46264	6.20069	6.25293	5.52328	6.8001	6.08913	6.27257	6.48675	6.66851	6.82074	6.76898	6.71327	6.77967	5.04779	5.39162	6.69066	6.19982	6.05155	6.21527	6.50333	7.27112	7.10347	6.70261	6.37189	−0.486104333687991	−0.270473117509422	0.00645885	0.218692
GLIS3		4.55906	4.50954	4.64818	4.03995	4.66752	4.50724	4.85239	4.3611	5.33407	4.37858	5.19638	4.72246	4.52777	4.9066	4.7298	4.8219	4.8023	5.11065	5.45516	4.70077	4.27618	5.01481	4.51845	4.48352	4.61914	4.78641	5.13121	5.09011	4.81909	4.69107	−0.48562614541064	−0.354640473253744	0.00651924	0.218692
		7.00179	6.93517	7.14864	7.27039	7.13273	7.14395	7.12862	7.01803	7.15421	7.19735	7.0695	7.20681	7.1831	7.11196	7.62122	7.38232	7.20818	7.33368	7.23809	7.20865	7.21411	7.38446	7.27577	6.98251	7.26455	7.19811	7.14905	7.30009	7.19669	7.19857	−0.485553952247346	−0.103563081409718	0.0065284	0.218692
UG0898H09		6.42404	6.52081	6.24045	5.54729	5.68129	6.19476	6.92872	6.31708	6.39765	5.7195	7.06647	6.6568	6.58888	6.5297	7.02567	7.15687	6.87463	7.06135	6.99506	5.30372	5.62054	7.16917	6.42644	6.43959	6.40812	6.9734	7.42425	7.7933	6.56112	6.85567	−0.485462185428995	−0.0690736355689506	0.00654006	0.218692
ITSN1		6.8814	7.05946	7.08393	6.91849	6.69062	6.94982	7.05242	6.95184	7.04982	6.75066	7.67562	7.3535	7.1809	7.3919	7.72719	7.4898	7.43667	7.46347	7.58508	6.80998	7.1588	7.32366	7.00733	6.94196	7.05432	7.46217	7.10694	7.75458	7.18392	7.34492	−0.485406289630805	0.196105	0.00654717	0.219502
GPR143		4.89934	4.83393	4.63176	4.5029	4.67348	4.54591	4.93851	4.78085	4.50055	4.04544	4.98964	4.77392	4.70275	4.8577	5.06659	5.24721	5.03317	5.57399	5.51081	4.17763	4.06181	5.14141	4.85446	4.81155	5.01944	4.91134	5.21426	4.96241	5.49457	4.78941	−0.484570331195603	−0.0595207098938358	0.00665429	0.219502
SDC2		6.09354	5.98212	6.05066	5.86313	5.16073	5.85471	6.21798	6.03081	6.31881	5.18491	7.11517	6.34396	6.20312	6.70901	7.14103	7.10255	7.0292	6.72877	7.01176	5.39678	5.8048	6.71598	5.82115	5.92917	5.854	6.8375	6.20442	7.2392	6.36757	6.65445	−0.48421015285721	−0.190109127460005	0.00670089	0.222005
PRKCA		5.50579	5.44393	5.48343	5.56794	5.51351	5.51023	5.47889	5.5142	5.6665	5.47928	5.65176	5.49038	5.60275	5.67321	5.79336	5.67158	5.48757	5.59583	5.63292	5.57138	5.68035	5.87623	5.48528	5.47845	5.4301	5.74516	5.5601	5.72181	5.57315	5.67605	−0.484104937842059	−0.616342688332618	0.00671456	0.222005
EMX2		6.92286	6.57751	6.44548	5.66585	6.3735	6.58588	7.09923	6.82716	6.80934	5.8966	8.24888	7.32703	7.12523	7.75143	7.8215	7.51151	7.43179	7.63106	8.16185	5.20186	6.05297	8.12549	6.59511	6.82223	6.77992	7.49724	8.05302	8.25585	7.77295	7.13676	−0.483694462606832	−0.28552766990316	0.00676811	0.222005
TCF7L1		4.58371	4.4431	4.43522	4.37854	4.39642	4.36389	4.65719	4.77176	4.1713	4.10806	4.89788	4.62301	4.58005	4.59022	4.88666	4.72624	4.87804	5.19936	4.5881	4.10341	4.41513	4.80494	4.80971	4.60282	4.67816	4.8795	4.46043	4.9938	4.77553	4.7728	−0.482477942433504	0.113535	0.00692894	0.222005
BMPR1B		6.55892	6.41645	6.23186	5.21361	6.028	6.43517	6.84617	6.60766	6.7022	5.90069	7.46332	6.68613	6.56566	6.83144	6.71733	6.85406	6.78123	7.32058	7.54071	5.58298	5.69668	7.06656	6.52734	6.65905	6.7571	6.79213	7.31438	7.28144	7.02188	6.87145	−0.481693303364755	−0.215777713013468	0.00703438	0.223427
SLC1A4		8.21784	7.94424	8.11135	8.10396	7.85062	8.03557	8.27869	8.23824	8.05447	7.64292	8.29515	8.37815	8.15838	8.4843	8.32701	8.43658	8.611	8.65835	8.58615	7.9903	7.94684	8.35633	8.04298	8.23051	8.37599	8.33729	8.16189	9.00382	8.52139	8.52409	−0.480663915929353	−0.202138789606743	0.00717478	0.223427
SLC39A12		6.64667	6.50656	6.1128	4.50975	4.56643	6.54789	7.30682	6.11547	7.13983	4.99463	8.17642	7.28791	6.83579	7.90698	7.97536	8.07805	8.15483	7.73642	8.17872	4.13623	5.29248	7.79637	6.22231	6.46495	5.88359	7.73503	7.73147	8.31695	7.07353	7.68838	−0.479612226988946	−0.253376693123257	0.00732066	0.223427
SUOX		6.68428	6.68918	6.50977	6.73031	6.68493	6.66767	6.68778	6.69024	6.58215	6.60819	6.79473	6.75155	6.66646	6.69844	6.7779	6.78902	6.85378	6.8394	6.88704	6.59471	6.62847	6.73908	6.53599	6.6023	6.64875	6.65055	6.78903	7.06622	6.7339	6.71771	−0.479484384273759	−0.311552179445277	0.00733856	0.223427
C1orf61		11.5186	11.3589	11.1122	10.8755	11.2458	11.4409	11.7226	11.4524	11.2355	10.9895	11.8176	11.5016	11.3792	11.6753	11.734	11.6309	11.7462	11.7769	11.7435	10.6861	10.8969	11.5769	11.459	11.4616	11.4047	11.5363	11.51	11.8709	11.5432	11.6675	−0.478402982325597	−0.279150349705747	0.0074915	0.223427
PYGM		6.03941	6.44988	6.09463	5.44711	5.74015	6.20861	6.17535	5.97517	5.78541	5.24226	6.20883	6.13868	6.18721	6.0069	6.54878	6.75823	6.80567	7.10725	6.72865	5.26149	5.62559	5.7448	5.96516	5.61174	5.99298	6.41062	5.18931	6.866	6.48648	6.58471	−0.478193172635151	0.133076	0.00752148	0.225619
LRIG1		6.77381	6.97029	6.5437	5.89365	6.12906	6.55909	6.82354	6.83393	7.32276	6.46532	7.28363	6.91501	7.00424	7.23487	7.24159	7.37829	7.20144	7.32688	7.75452	6.20692	6.24342	7.57691	6.52814	6.86578	6.72225	7.25684	7.27578	7.39074	7.25907	7.11577	−0.477400630784797	−0.190550225378057	0.00763566	0.225619
SLC7A11		7.43578	7.49353	7.33497	7.11276	6.97193	7.09432	7.84851	7.48594	7.29663	6.77728	8.0942	7.77785	7.72306	7.92302	7.68251	7.87774	8.00332	8.21443	8.21839	6.41553	6.79963	7.70421	7.40247	7.57472	7.52869	8.06324	7.81285	8.41574	7.97944	7.85208	−0.475522693559478	0.0280911	0.00791207	0.225619
RAVER2		5.63379	5.34639	5.70259	5.84386	5.17512	5.3839	5.85899	5.8988	5.92646	5.16926	5.76457	6.07622	5.82086	5.81126	5.76228	6.21924	5.8988	6.30465	5.67679	5.97371	5.74259	5.7399	5.77697	5.56259	5.95544	5.86444	6.21924	6.62838	5.57408	5.72493	−0.474468647605852	−0.18828417261632	0.00807089	0.225619
ZCCHC14		6.13789	5.90764	6.07155	6.07723	6.10232	6.10976	6.02257	5.96316	6.03241	6.00557	6.32214	6.06827	6.09364	6.23071	6.32866	6.19683	6.19107	6.28422	6.07174	6.10718	6.08843	6.14619	5.93804	5.99671	5.89646	6.23838	6.25063	6.26857	5.85475	6.23538	−0.473094243709353	−0.518392681516184	0.00828202	0.225619
ZNF516		5.58552	5.38276	5.578	5.30792	5.37029	5.47823	5.57418	5.33671	5.5133	5.11021	5.84971	5.63824	5.71775	5.62194	5.88357	5.52749	5.89797	5.79986	5.70406	5.24847	5.28212	5.83133	5.25522	5.10558	5.34008	5.61358	6.00558	5.92551	5.45483	5.62002	−0.472960643915295	−0.260734995756737	0.00830279	0.225619
ATP1B2		8.81685	8.63663	8.46473	7.7226	7.89758	8.61857	8.81531	8.71328	9.52195	8.00893	9.16555	8.7429	8.93863	8.96986	8.52703	8.99876	9.18941	9.41419	9.95472	7.97523	7.86211	8.64459	8.6805	8.71928	8.53215	8.84452	7.58784	9.56436	9.26991	8.8676	−0.471714411819053	−0.381945237517569	0.00849866	0.225619
FARP1		7.6789	7.4606	7.72226	7.75136	7.79206	7.5635	7.78525	7.75837	7.95903	7.48077	7.83497	7.8218	7.8212	7.82394	8.08049	7.70478	7.84202	7.90398	8.05601	7.6755	7.57841	7.72409	7.92017	7.46716	8.01473	7.57766	7.56833	7.86594	7.85875	7.79555	−0.471549800198904	−0.40204017723067	0.00852482	0.225619
CRISP2		2.69419	2.51777	2.59722	2.64831	2.92362	2.63522	2.54081	2.59964	2.50654	2.66254	2.58407	2.63965	2.86991	2.77829	2.87832	2.74657	2.61879	2.8367	2.84476	2.85702	2.75185	2.89906	2.8785	2.76777	2.70415	2.87807	2.77261	2.86429	2.73949	2.63912	−0.471426694201779	−0.121535563619773	0.00854443	0.225619
CLDN12		7.7138	7.43967	7.89325	7.7263	7.67844	7.57088	7.72154	7.70745	8.09145	7.5109	7.94185	7.94045	7.7057	7.74778	8.20621	7.90461	7.9317	8.11007	7.91557	8.03885	7.72429	7.89782	7.66815	7.4738	7.92225	7.88803	8.12952	8.04919	7.69363	7.88756	−0.470829473714888	−0.300059956532726	0.00864011	0.225619
DDAH1		9.60732	9.40689	9.61134	9.52939	9.45301	9.37951	9.70609	9.6106	9.68655	9.2699	9.79304	9.7552	9.53377	9.68544	9.92044	9.80597	9.80215	9.81826	9.88651	9.29939	9.10004	9.91747	9.68714	9.53826	9.72393	9.80084	9.49078	9.96474	9.78603	9.70609	−0.470728880021303	−0.234492202907589	0.00865631	0.225619
MGST1		7.4841	7.93126	7.65568	7.28563	7.00544	8.13072	8.15969	7.70651	8.61901	6.95936	8.93319	8.31283	8.14409	9.08331	9.4821	9.34477	8.52229	8.58529	9.32464	6.82043	7.66518	9.41045	7.22306	8.09583	6.89143	8.8962	8.42941	9.10133	8.35881	8.608	−0.467020401111617	−0.287566990814474	0.00927184	0.225619
FGF2		5.03306	5.2302	5.12223	4.8824	4.70994	5.17686	5.44775	5.20944	6.08719	4.56834	6.18498	5.4509	5.09457	5.92326	6.84649	5.90603	5.7158	5.74956	6.88239	4.68614	4.76186	6.74194	4.86633	5.0482	4.67556	5.85533	6.10097	6.08392	5.57779	5.7101	−0.466922857146702	−0.343189247799362	0.00928851	0.225619
FBXL12		7.41623	7.40578	7.2563	7.39064	7.41561	7.48347	7.25747	7.37013	7.39878	7.42777	7.60835	7.32009	7.43201	7.48488	7.44936	7.4644	7.56803	7.78504	7.45048	7.49415	7.31638	7.30546	7.25087	7.39022	7.10053	7.47381	7.58393	7.5634	7.35076	7.46867	−0.466692814152726	−0.473998736749279	0.00932794	0.225619
GPR125		6.15214	6.45829	6.02553	5.43331	5.39384	6.25504	6.46625	6.22777	5.78386	5.44774	7.13513	6.51353	6.41204	6.25727	7.1673	6.96982	6.8992	7.01639	6.9125	5.58533	5.85052	6.85213	6.01742	6.13647	6.14326	6.90611	6.57637	7.38253	6.43053	6.59456	−0.466326979532921	0.099873	0.00939093	0.225619
SLC25A20		6.18088	6.18134	5.74211	5.60263	6.02012	6.2239	6.30171	5.88534	6.11752	5.96796	6.79412	6.09405	6.32657	6.3881	6.28896	6.27791	6.29724	6.35158	6.44543	5.72769	5.65508	6.25195	5.94124	5.84955	6.06522	6.23983	6.84293	6.48926	6.06653	6.43852	−0.466283483138766	−0.434491294253737	0.00939844	0.225619
SLC25A18		8.86666	8.65821	8.30064	7.552	8.01778	8.47847	8.9029	8.65354	8.72766	8.15578	9.44362	8.93	8.69386	9.06794	9.07759	9.19934	9.08738	9.12817	9.42345	7.32081	7.87463	8.69417	8.51914	8.751	8.18224	9.19296	8.58448	9.46984	8.89221	8.93	−0.466190061616479	−0.241455460007255	0.0094146	0.226371
MID1		6.90343	6.58883	6.52173	6.30213	6.35995	6.81135	6.98814	6.85555	6.55127	6.17909	7.32242	6.88901	6.69163	7.17126	7.12753	7.1267	7.08756	7.21002	7.26192	6.22152	6.30665	7.18775	7.00515	6.91457	6.96076	7.05299	7.75436	7.50492	7.11727	6.73154	−0.465991322215413	−0.287514938251	0.00944904	0.227362
C4orf52		7.70049	7.65049	7.55336	7.616	7.62124	7.60383	7.6922	7.67218	7.80275	7.55427	7.84575	7.7779	7.62928	7.91303	7.91838	7.76069	7.91559	7.85582	7.8656	7.58244	7.69039	7.86105	7.60761	7.54517	7.6673	7.88149	8.10988	7.88997	7.87767	7.64861	−0.465488303151988	−0.654949050291094	0.00953669	0.232986
TCF7L2		6.93028	7.02834	6.98277	6.66814	6.70771	6.80757	7.1168	6.81393	6.94264	6.85648	7.50043	6.91211	7.1255	7.2185	7.19115	7.24404	7.14271	7.27614	7.65179	6.91226	6.94944	7.26313	6.80665	6.84044	6.67112	7.1546	7.20265	7.52013	7.15348	7.12398	−0.464454550401594	0.170546	0.00971897	0.232986
FAS		3.94937	3.85033	4.15548	3.81067	4.05086	4.20238	3.89273	3.85509	4.61195	3.7115	4.54228	4.33003	4.16863	4.75328	5.50181	4.4591	4.90096	4.69747	4.87543	3.87076	4.22597	5.12728	3.69309	3.76986	3.81216	4.07556	3.62295	5.45636	4.01895	4.41537	−0.46393697079622	−0.421443412542899	0.00981133	0.232986
ZC3HC1		7.51646	7.24177	7.46695	7.46195	7.44947	7.42532	7.61032	7.43096	7.62173	7.46818	7.51306	7.56721	7.48375	7.63245	7.68034	7.78036	7.73099	7.74803	7.51522	7.52296	7.57367	7.23853	7.50081	7.36546	7.56324	7.58542	7.64599	7.64086	7.68726	7.47067	−0.463645106353013	−0.555032471131857	0.00986374	0.233638
MCC		5.99888	6.10381	6.31121	5.78132	5.9077	6.41068	6.40632	5.92275	5.99457	5.65971	6.6771	6.28365	6.25131	6.84628	6.59927	6.84827	6.55959	6.74438	6.56992	5.89429	6.14416	6.72454	5.8016	5.90873	5.84208	6.7142	6.61863	7.06534	6.33701	7.01636	−0.462868301233621	0.0605208	0.0100044	0.233638
NT5E		4.709	4.63234	4.64565	4.04929	3.91739	4.2254	4.81975	4.2808	4.55865	4.3249	4.83763	4.45281	4.94705	4.44683	4.84599	4.99087	4.98801	5.0817	4.75801	4.13068	4.22619	4.6792	4.42853	4.4071	4.56989	4.7344	4.89413	5.18169	4.64576	5.17004	−0.462098643892127	0.0488053	0.0101454	0.233638
SYNC		4.26014	4.21544	4.24845	4.14636	3.42193	4.42787	4.20331	4.31927	4.31749	3.72001	4.68293	4.00058	4.451	4.46637	5.25007	4.7541	4.83554	4.60176	5.2853	4.03987	4.07741	4.15377	4.40484	4.32671	4.34561	4.54194	4.10489	4.86281	4.34104	4.40248	−0.46201751953117	−0.13740320493996	0.0101603	0.233638
LDHD		5.3301	5.08459	4.96093	4.76453	5.23236	5.34219	5.20872	5.32366	5.21528	5.15552	5.31339	5.30999	5.06743	5.31836	5.38157	5.41394	5.43211	5.62401	5.47423	5.0544	5.14762	5.21505	5.37303	5.37339	5.65634	5.06801	5.24166	5.50933	5.0967	5.11988	−0.461919500000257	−0.459547025417942	0.0101784	0.233638
DOCK7		6.82846	7.09413	7.09027	6.98853	6.52193	6.81507	7.11357	6.81523	7.03582	6.61065	7.36898	7.49186	7.21922	7.55537	7.70754	7.74643	7.48955	7.44413	7.85268	6.8735	7.36574	7.54346	6.71809	6.78881	6.63902	7.64372	7.43114	7.91953	7.24262	7.40396	−0.459299490125416	0.183833	0.0106723	0.233638
OAF		7.28228	7.07561	6.83917	6.77866	6.66993	7.31448	7.35429	7.17498	6.99771	6.6844	7.74807	7.42729	7.23886	7.6159	7.1614	7.60337	7.91642	7.99311	7.13997	6.86875	6.98704	7.25083	7.07156	7.11434	7.28197	7.45433	7.3286	7.90764	7.67299	7.49215	−0.45859104430241	−0.360677092742328	0.0108093	0.233638
WBP2NL		3.64222	3.65041	3.68778	3.37659	3.62971	3.64348	3.85416	3.51031	3.78566	3.72914	4.353	3.9716	3.88132	4.49623	4.60556	4.20915	3.80222	4.08281	4.42207	3.75155	3.79054	4.03816	3.42372	3.64865	3.54894	4.90543	4.55314	4.44954	3.56874	3.75754	−0.45839868578731	−0.100852548804584	0.0108468	0.233638
AKR1C3		6.90049	6.80682	6.75775	6.25218	6.83497	6.45539	7.08262	6.72969	6.6665	6.20488	7.84777	7.06697	6.81628	7.20289	7.03662	7.32517	7.175	7.52135	7.31011	5.57507	6.24663	6.96803	7.06895	6.52588	7.34486	7.17506	7.18566	7.49432	7.20429	6.81926	−0.45721826669258	−0.0257958225668363	0.0110789	0.233638
TMEM164		5.92709	5.85718	6.12556	6.07776	5.78425	5.98551	6.04243	6.09173	6.48156	5.62874	6.09781	6.10984	5.97722	6.19992	6.53028	6.33908	6.25109	6.32473	7.01294	5.99182	6.20024	6.17079	6.08022	5.91676	6.17515	6.20957	5.42656	6.3871	6.17788	6.19371	−0.4559216883659	−0.296426705726942	0.0113387	0.233638
CRB1		5.55475	5.53609	5.29989	4.60675	4.5443	5.17398	5.83187	5.24554	5.20569	5.00121	5.97837	5.89303	5.76002	5.56703	5.77909	5.95402	5.91014	6.33248	5.7276	4.72183	4.56304	5.65995	5.39865	5.60053	5.62497	6.21715	5.58998	6.57634	6.08165	5.92082	−0.455831319393376	0.020994	0.011357	0.233638
FAM189A2		6.72739	6.53276	6.20025	5.55691	6.36076	6.07293	6.81438	6.43011	7.59278	6.11431	7.56348	7.01853	6.44394	7.12958	7.89825	7.1184	6.73173	7.18731	8.33614	5.73087	5.79289	8.84805	6.54219	6.57875	6.63001	6.9227	8.11446	7.36302	7.00173	6.56269	−0.454852716871886	−0.428217494008344	0.0115567	0.233638
NEBL		7.95158	7.8501	8.02055	8.06487	7.98191	7.71821	8.1508	7.99465	7.85923	7.54348	8.26495	8.13676	7.92532	8.24078	8.44771	8.29733	8.18082	8.18763	8.33057	7.61531	8.10221	8.19917	7.88393	7.77272	7.8922	8.47414	7.86511	8.54253	8.04963	8.27496	−0.454745388554931	0.0512735	0.0115788	0.23558
NHSL1		5.80446	5.70018	5.54835	5.28085	5.90889	5.71937	5.97256	5.85007	5.77713	5.74534	6.29795	5.79754	5.8286	6.1178	6.09969	6.05256	5.91186	6.16629	5.99148	5.41093	5.39373	6.01545	5.8884	5.80377	5.79149	5.88798	6.29352	5.9941	6.08827	6.00087	−0.45385091630155	−0.245022793891485	0.0117642	0.238756
TRMT5		5.49123	5.12084	5.57297	5.5552	5.3807	5.45963	5.66951	5.56025	5.82175	5.10323	5.75181	5.72707	5.69149	5.82745	5.7697	6.10508	6.05451	5.75626	5.88088	5.56521	5.76022	5.53138	5.71844	5.46498	5.56962	5.83126	6.37786	6.14322	5.72794	5.69943	−0.452512088546981	−0.430150879872297	0.0120463	0.238756
SHROOM3		6.29023	5.81785	6.3854	6.03036	6.14575	6.14754	6.13014	6.17088	6.43075	5.97059	6.05444	6.26193	6.44334	6.33382	6.26825	6.72638	6.54479	6.51884	6.32928	6.49772	6.46353	5.89307	6.3678	5.95073	6.05648	6.60811	6.08835	6.498	6.31994	6.56113	−0.451278239699246	−0.354061407330341	0.0123114	0.238756
SLC1A3		9.04054	9.43437	8.81564	7.88295	8.31851	9.05774	9.60963	9.04932	10.1742	8.66161	10.2724	9.45007	9.39792	9.63061	9.99494	9.9673	10.0287	9.86356	10.0568	7.8956	8.10956	10.0266	9.13684	9.08477	8.8702	9.81017	9.79304	10.1156	9.94694	9.81113	−0.451159550222413	−0.260531346487227	0.0123371	0.238756
S1PR1		7.05339	7.04196	7.13546	6.49038	6.59753	7.0045	7.59141	6.96954	6.72606	6.29319	8.50925	7.47357	7.2846	8.19816	7.56202	8.4584	8.26102	8.13901	7.9878	5.7613	6.5071	7.93174	6.83196	6.82149	6.33467	8.18106	7.86463	8.56119	7.47994	8.04787	−0.451058996668421	0.0753014	0.012359	0.238756
ZNF75A		5.60435	5.67426	5.54557	6.02671	6.02433	5.75151	5.79441	5.89243	5.66433	5.63888	5.90182	5.97385	6.01666	5.95172	6.16088	5.91331	6.17387	6.12735	6.13214	5.56576	5.92316	5.93896	5.74742	5.80002	5.86191	5.85966	6.26912	6.12945	5.67842	5.75959	−0.449023660953213	−0.119114288669919	0.0128083	0.241346
TBC1D14		8.63772	8.69979	8.63718	8.65529	8.76539	8.6564	8.83678	8.7045	8.71766	8.69748	8.7639	8.83447	8.77411	8.77189	8.7753	8.70261	8.81629	8.88011	8.96659	8.74239	8.62757	8.75306	8.63552	8.71787	8.6954	8.76583	8.75552	8.84164	8.65928	8.77519	−0.448656438489073	−0.0612394633101763	0.0128908	0.248216
GPR98		6.14164	5.74801	5.97385	4.96482	5.16446	5.73189	6.22467	6.08114	5.91594	5.16442	6.99933	6.55244	6.20999	6.77494	6.49124	6.77554	6.74529	6.78928	6.69871	5.25489	5.11764	6.10872	5.79854	5.90919	5.89117	6.72718	6.38384	7.18362	6.82158	6.46636	−0.447624489588956	−0.0916424348390301	0.013125	0.25031
TUBB2B		10.0788	10.0078	9.67816	9.00371	9.71429	9.73428	10.1324	10.0056	11.0667	9.43238	10.644	10.1006	10.0724	10.8168	10.314	10.4352	10.5972	10.4264	11.1097	8.99616	9.34326	11.0712	10.122	10.1818	10.2854	10.1633	10.8358	10.7763	10.373	10.0663	−0.447150636415971	−0.422231233794852	0.0132337	0.255065
ATP1A2		10.9574	10.9456	10.9198	10.2153	10.2064	10.8271	11.0089	10.8661	10.5881	10.3096	11.5844	11.1009	11.1093	11.1538	11.1221	11.5017	11.4819	11.8663	11.2833	10.0576	10.0081	11.1688	10.8679	10.8914	10.8351	11.3018	10.5196	11.7743	11.6199	11.3588	−0.445669023452205	0.113573	0.0135786	0.255641
HEPH		7.16997	7.49922	6.28771	5.77974	7.05889	6.68591	7.7288	6.70388	7.77207	6.67148	8.30965	7.35494	7.38827	7.65538	7.70203	8.14817	7.41403	8.10618	7.73927	6.18665	5.48087	7.77245	6.96417	7.36502	7.03484	7.60366	8.90169	8.07998	8.0876	7.32011	−0.445533363807198	−0.344891898754909	0.0136105	0.257971
GJB6		8.73919	8.41164	8.65827	6.62757	7.36171	8.5461	9.26525	8.84315	8.53949	7.00587	10.2633	8.97698	9.11235	10.2572	9.65473	10.0592	10.2258	9.87293	10.4084	6.78343	7.38036	9.36295	8.85267	8.63388	8.1812	9.50126	9.71741	10.0311	9.64885	9.5715	−0.445317518000003	−0.0669324006364534	0.0136615	0.261593
LRRC3B		6.6956	6.6558	7.01619	6.26635	6.3248	6.74286	7.2589	6.75909	8.14288	6.1027	7.54403	7.12951	7.23833	7.35424	8.47941	7.69971	7.5778	7.10859	8.54538	6.14729	6.75951	7.46295	6.6317	6.87425	6.95965	7.12466	7.04197	7.63137	6.63948	7.29462	−0.445044838802032	−0.326607286070041	0.0137261	0.264673
ALDH2		9.41506	9.56011	9.47339	9.43035	9.16512	9.57462	9.72961	9.58199	9.46534	9.27816	10.1553	9.78368	9.69522	9.8863	9.91339	9.82602	9.72505	9.99861	10.0787	9.01488	9.25143	9.88851	9.29217	9.53926	9.65234	9.84644	9.59084	9.91724	9.85394	9.77362	−0.44495779519361	0.0555481	0.0137467	0.265556
KBTBD11		10.0142	9.76808	9.99187	10.0543	10.1154	9.81009	10.0899	10.0904	10.2179	10.0131	10.0596	10.1584	10.0208	10.2963	10.3004	10.1685	10.1873	10.1698	10.3865	10.1275	10.0352	9.99546	10.0453	9.9348	10.1	10.1311	9.91302	10.1482	10.0311	10.076	−0.444540091513202	−0.348071695746901	0.0138463	0.265719
DNMBP		6.23784	5.56123	5.95195	5.70187	6.10346	5.59547	5.99844	6.08894	6.09965	5.75548	6.20397	6.02012	5.98909	6.06229	6.51433	5.97952	6.09531	6.10931	6.32638	5.95105	5.92992	5.98955	5.97049	5.75047	5.99644	6.19501	6.65414	6.18597	6.07234	6.01614	−0.441363180160747	−0.36499475112771	0.0146236	0.265719
AGT		10.5498	10.5942	9.90319	8.68881	9.2516	9.85018	10.6975	10.1155	10.5605	9.64401	11.474	10.434	10.553	11.3269	11.1266	10.943	10.8338	10.8918	11.4026	9.03167	8.5517	11.0272	10.3019	9.97022	10.0585	10.7293	10.6013	10.9505	10.6185	10.762	−0.440181940509798	−0.144211986689861	0.0149217	0.266066
AMT		7.27483	7.22389	7.27852	7.29069	7.19333	7.14293	7.43604	7.41984	7.06104	7.2775	7.31426	7.56661	7.25979	7.46495	7.66138	7.32808	7.62836	7.81713	7.76417	7.16333	6.81949	7.08211	7.67442	7.2954	7.36136	7.44646	7.4244	7.60844	7.53665	7.43345	−0.439269351926065	0.388286	0.0151554	0.266066
CGNL1		7.23318	7.48055	7.44531	6.97517	7.94851	7.22265	7.85837	7.76078	7.25269	7.35667	7.88498	7.72555	7.44511	7.77494	8.37011	7.81031	7.8958	8.14557	8.19309	6.76653	7.22572	7.74083	7.66821	7.29948	7.6459	7.87521	7.54951	8.20025	7.92284	7.41928	−0.439192743366189	0.287449	0.0151752	0.267469
WIPI1		6.68382	6.46113	5.93473	6.27934	6.29158	6.4142	6.45934	6.42202	6.84526	6.29781	6.90135	6.57022	6.58516	6.4744	6.51058	6.777	6.53965	6.75633	6.6069	6.44043	5.79858	6.96247	6.47532	6.5987	6.41412	6.30553	6.98828	6.66318	6.32558	6.24775	−0.439186810172615	−0.797246026124647	0.0151767	0.271933
IQCA1		5.75108	5.25689	5.44711	5.38956	5.81228	5.88507	5.68343	5.83905	5.48325	5.48959	5.79012	5.76978	5.55678	5.73634	5.60543	5.63354	5.97907	6.04663	6.36835	5.59937	5.0395	5.56923	5.86674	5.67016	5.89284	5.71834	5.47586	6.04985	5.9286	5.65198	−0.43898824133219	−0.435271709022314	0.015228	0.272405
PRDX6		9.54171	9.50064	9.23491	8.91534	9.34985	9.31766	9.66727	9.33832	9.50913	9.19732	9.94582	9.50763	9.44566	10.0536	9.78123	9.91289	9.64082	9.60634	10.0036	8.84865	8.82275	9.4755	9.56516	9.39233	9.41002	9.73893	9.94035	9.76272	9.72085	9.6314	−0.438834870176317	−0.286254277724213	0.0152678	0.272405
VPS45		8.94754	8.86352	9.10981	9.24093	9.04867	9.13763	9.02454	9.08679	8.95479	9.03492	8.91484	9.14882	9.11473	9.29653	9.31275	9.29682	9.22341	9.29147	9.23385	9.13803	9.23468	9.27625	9.11043	8.98363	9.15945	9.24694	8.91102	9.41576	9.19289	9.13771	−0.438756786752909	0.0932204	0.015288	0.272405
TP53BP2		8.61916	9.06966	8.46282	7.5861	7.98948	8.58732	9.01567	8.56133	8.81807	8.44657	9.67731	8.98479	8.93888	9.52519	9.63061	9.21113	9.21501	9.4787	9.98437	7.55444	7.92979	9.4698	8.35104	8.74976	8.33154	9.09323	9.58815	9.5147	9.24227	9.17477	−0.438467899122985	0.00651713	0.0153632	0.272405
GPC4		4.85736	5.24663	4.84164	5.09427	5.00755	5.01136	5.08479	5.19264	4.89173	4.79543	5.30939	5.28406	5.14533	5.48883	5.47222	5.18239	5.14475	5.46097	5.50761	4.90065	4.78673	5.15152	4.90002	5.04979	4.91884	5.12045	5.45529	5.52897	5.34885	5.26039	−0.438171916004667	0.219392	0.0154406	0.272405
ATP13A4		3.94282	3.8489	3.73298	3.47221	3.58302	3.83097	3.90092	3.90554	3.85901	3.67467	4.60857	4.01292	3.89807	4.36952	4.41943	4.38593	4.56174	4.29235	4.53454	3.45999	3.55987	4.09268	4.12719	4.09165	3.78316	4.12733	4.54204	4.57608	4.0489	3.87911	−0.437566843107568	−0.224391061625229	0.0155997	0.272405
TIMP3		6.02045	6.06501	6.41482	6.18687	6.02847	6.51235	6.0833	5.90305	5.92443	5.80545	6.63093	6.12913	6.13747	6.60162	6.52005	6.42568	6.65668	6.61882	6.77098	5.95612	5.97333	6.44035	6.02491	5.95804	5.86613	6.42369	6.20478	6.80549	6.27355	6.5568	−0.437071467632963	0.151712	0.0157309	0.272405
PAX6		7.74603	7.35986	7.23557	6.77578	6.80785	7.07939	7.68093	7.53839	7.24542	6.86136	8.75956	7.76721	7.52308	8.05693	8.11418	7.84204	8.1082	8.33744	8.08797	6.41051	6.57422	7.98568	7.48979	7.65054	7.68113	7.90443	8.49884	8.45436	7.9624	7.85095	−0.435593650680292	−0.13628994911051	0.016128	0.272405
LRP4		8.34615	8.31396	7.81123	6.76986	7.29098	8.13687	8.33697	8.05544	8.57249	7.63722	9.66418	8.5165	8.50963	8.79684	8.64645	9.00415	8.53427	8.81224	8.61379	7.20344	7.12056	8.8508	7.95676	8.02976	7.71465	8.54471	8.9496	9.10933	8.79895	8.48687	−0.433533080852404	−0.254626227754392	0.0166956	0.272405
SLC15A2		6.6353	6.58677	6.37764	5.40896	5.86567	5.93696	6.36952	6.19717	6.62189	5.73585	7.05012	6.48267	6.30671	6.97417	6.9229	7.10534	6.82028	6.76789	6.9763	5.64282	5.83747	6.73174	6.22597	6.20005	6.07261	6.77432	6.23829	7.13544	6.76112	6.83421	−0.433509839011793	−0.0911847110092339	0.016702	0.272405
ITM2C		10.5991	10.5345	10.6794	10.5567	10.2545	10.7779	10.8346	10.8055	10.7112	10.3479	10.8449	10.7548	10.8023	11.1085	11.0133	10.9839	11.0469	11.0662	11.2048	10.4528	10.6246	10.9995	10.5785	10.66	10.5041	10.8715	10.2636	10.9913	11.1067	10.9345	−0.432649480118559	−0.127305551737245	0.0169439	0.272405
SMAD1		7.72967	7.4217	7.79441	7.64052	7.50479	7.64772	7.55726	7.11162	8.10525	7.53956	8.09803	7.80326	7.81041	7.95435	8.29817	7.92338	7.98986	7.8747	8.43136	7.70197	7.69427	8.21643	7.67491	7.81759	7.883	7.78832	8.20965	8.03742	7.85815	7.68221	−0.432573894315603	−0.439141715283167	0.0169653	0.272405
IL17RD		5.99228	5.94397	5.74147	5.57718	5.87971	5.68514	6.10637	5.91481	5.90541	5.6473	6.48617	6.15114	5.96651	5.91698	6.18777	6.11552	6.00375	6.44648	6.09008	5.49158	5.36683	6.12084	5.95154	6.05731	5.96662	6.09035	6.77634	6.3539	6.08694	5.92536	−0.432226506909787	−0.197118121415049	0.0170639	0.272405
TMEM56		7.3906	7.12951	7.40727	7.22493	7.11115	6.99076	7.39043	7.15745	7.74563	7.00684	7.4909	7.54066	7.1324	7.68395	7.69927	7.55883	7.44542	7.41416	7.64871	7.32235	7.46889	7.31981	7.31869	7.09736	7.26438	7.4775	7.77398	7.76901	7.44396	7.43117	−0.430679531831569	−0.335831338386591	0.0175088	0.272405
PRCP		8.55337	8.4344	8.58313	8.63809	8.15261	8.27796	8.68778	8.55559	8.90525	8.20889	8.76384	8.56274	8.58687	8.97205	8.79837	8.86052	8.88571	8.75287	8.95932	8.37432	8.36464	8.91112	8.50472	8.43737	8.57619	8.76904	8.75082	8.94544	9.00075	8.72695	−0.429923649976585	−0.238658647543693	0.0177296	0.272405
WLS		6.52127	6.70166	6.86242	6.8892	6.55567	6.62785	6.98708	6.74752	6.9769	6.26429	7.29613	7.03799	6.7344	7.25892	7.18661	7.35788	6.99333	7.03834	7.75384	6.30573	6.54822	7.51527	6.66213	6.78536	6.73005	7.25924	7.45765	7.359	6.87095	7.12683	−0.429707650252683	−0.0145989659800543	0.0177931	0.272405
OXSM		6.45519	6.5984	6.5327	6.76333	6.60997	6.51496	6.43539	6.50952	6.54152	6.60483	6.42675	6.80401	6.6493	6.75226	7.01727	6.74472	6.77344	6.84727	6.72589	6.5875	6.52776	6.85827	6.50051	6.47625	6.61303	6.67899	6.7021	6.78879	6.51424	6.70864	−0.429690613221789	0.2102	0.0177981	0.272405
EZR		5.75561	5.97996	5.94861	5.34254	5.28541	5.77764	5.99279	5.61996	5.7488	5.51878	6.47277	5.98582	6.11772	6.16846	6.16764	6.33754	6.28308	6.36144	6.39455	5.21984	5.64584	5.92628	5.82149	5.67014	5.9086	6.33797	5.44213	6.48003	6.23227	6.54058	−0.429503804054256	0.207179	0.0178532	0.272405
TNFRSF11B		2.85408	2.94775	2.97146	3.15392	2.85687	2.66047	3.3021	2.97395	3.2846	2.79017	3.16628	3.05392	2.96117	3.55895	3.75158	2.94642	2.93421	3.34115	4.31739	2.81205	2.65657	3.38726	3.00108	2.94112	2.82324	3.06123	2.97606	3.07521	3.02016	2.94487	−0.428680897200162	−0.105486580061087	0.0180976	0.272405
SLC3A2		7.52459	7.63128	7.76856	7.65096	7.50632	7.75654	7.8359	7.76832	7.9076	7.6396	8.23882	7.84586	7.79762	7.91583	7.81465	7.98487	7.94797	8.23395	8.14698	7.53938	7.69702	7.83336	7.80458	7.88361	7.96167	7.94206	7.69475	8.01465	8.15915	7.76298	−0.427927097281578	−0.0224570322591984	0.018324	0.272405
LHX2		8.33258	8.03546	8.32879	8.14003	7.9914	8.4148	8.31619	8.4586	8.15975	7.71551	8.74712	8.58809	8.48454	8.7719	8.35589	8.73442	8.7385	8.79195	8.65844	8.20444	8.35209	8.13886	8.29718	8.24481	8.47427	8.82196	7.89029	8.96359	8.71055	8.56122	−0.427864250510087	−0.16413189679374	0.0183429	0.272405
F2R		2.88665	2.89502	3.09045	3.13942	2.48834	2.74237	2.98685	3.08795	3.09162	2.90794	3.19145	3.00946	2.87691	3.16225	3.12423	3.62971	3.03095	3.39026	3.24908	3.06466	2.85004	3.15596	2.98368	2.85678	3.22119	3.30478	3.24977	3.23467	2.99207	3.02993	−0.427748671835213	0.170373	0.0183779	0.272405
CAMKMT		5.60795	6.03468	5.63316	5.78704	6.2837	5.87045	6.11381	6.04768	5.80384	5.92581	6.08763	5.72028	6.02886	6.25668	6.33502	6.13743	6.10887	6.34689	6.51141	5.85554	5.86009	6.38144	6.10583	6.05426	6.10098	5.92676	6.5489	6.43529	6.02799	5.90997	−0.427399345701581	0.136873	0.0184838	0.272405
TPD52L1		7.65975	8.09299	7.93056	7.8104	7.80603	8.01983	7.99601	8.0746	7.87656	7.38777	8.7037	7.99722	8.00485	9.1314	9.0554	8.29033	8.25158	8.3935	9.07288	7.25233	7.97839	8.60842	7.49707	7.45638	7.34636	8.61107	8.12689	8.51506	8.15855	8.53138	−0.426012204724876	0.196394	0.0189094	0.272405
RHOJ		4.61767	4.88442	4.89597	4.80771	4.79531	4.71965	4.95019	4.62351	4.63656	4.53509	5.50862	4.99116	4.92458	5.13194	5.55614	5.13715	5.26175	5.173	5.36923	4.52524	4.95621	5.00271	4.82169	4.61489	4.78012	5.31175	4.91542	5.50484	4.97159	5.31295	−0.425970313536838	0.435947	0.0189224	0.272405
		7.29366	6.44509	6.21769	6.22369	6.4919	6.47415	6.92635	6.78262	6.64779	6.08258	6.62289	7.4618	6.82246	6.82478	6.51795	6.96255	6.45937	7.25762	7.40051	6.74974	6.49543	6.39625	6.80898	7.45584	7.19429	6.65863	6.55069	7.69212	6.73408	6.63561	−0.425951386526701	−0.57295633041273	0.0189283	0.272405
PAPLN		5.7966	5.42749	5.38934	5.14421	5.34041	5.19397	5.77505	5.59394	5.81816	5.05522	6.5168	6.05827	5.33924	6.19956	6.40071	5.85279	6.04721	6.25242	5.97099	4.78098	5.06736	5.89429	5.9528	5.7654	4.96564	5.57787	6.36806	6.12225	6.09296	5.62886	−0.423918705645703	−0.404230009341379	0.0195671	0.272405
PTCHD1		6.40741	5.9973	6.6474	6.29008	6.21255	6.3879	6.15007	6.28527	6.33285	5.99315	6.17919	6.48596	6.35539	6.40139	7.01641	6.37594	6.65915	6.56865	7.02225	6.33343	6.55433	6.63358	6.39128	6.16299	6.48679	6.44909	6.23073	6.62324	6.29947	6.49288	−0.423178098720157	−0.0676387439595217	0.0198042	0.272405
ANP32E		6.79528	6.8958	6.74364	6.71104	6.91589	6.75273	6.91267	6.89799	7.04994	6.64845	7.33797	7.05054	6.95963	7.00992	7.46405	7.03517	6.9982	7.1255	7.39812	6.69354	6.46967	7.70235	6.79232	7.00351	6.95848	7.1425	7.52713	7.52301	6.99297	6.99258	−0.423060979859098	−0.303915206184201	0.0198419	0.272405
GJA1		11.6936	11.5155	11.208	9.53309	10.2384	10.782	12.0351	11.367	11.3338	10.6198	12.8682	11.8374	11.8655	12.3828	12.0578	12.2865	12.0659	12.4623	12.4333	9.68613	9.9909	12.2129	11.4747	11.6894	11.3579	11.9648	12.5634	12.6728	12.1058	12.0564	−0.422822021407645	−0.0239230173406335	0.0199191	0.272405
ADHFE1		7.27009	7.09925	7.14796	7.08094	7.0913	7.20844	7.64612	6.90827	7.03053	6.99634	8.33336	7.26713	7.29397	7.75524	7.50273	7.49354	7.37969	7.53027	8.25598	6.52767	6.75307	7.60969	7.41878	7.14125	7.15518	7.6343	8.19277	7.92987	7.72063	7.04829	−0.422365032653358	−0.188752142804567	0.0200673	0.272405
SRI		9.45273	9.61324	9.53669	9.54598	9.31906	9.40723	9.6022	9.6056	9.77497	9.14982	9.99631	9.8239	9.59599	9.86376	10.0967	9.95688	9.99993	9.8741	10.0859	9.23648	9.57089	10.0752	9.37848	9.5284	9.48178	9.87144	9.82436	10.02	9.90995	9.75634	−0.421981979140688	−0.105932935210295	0.0201922	0.272405
SUCLG2		6.13437	6.5896	6.15398	5.59221	5.40973	6.1193	6.67935	5.91051	6.52991	5.96805	7.01491	6.38072	6.68781	6.50567	6.73903	6.53581	6.40859	6.88095	6.49351	5.56416	5.4664	6.65809	6.05687	6.37705	6.22423	6.48869	6.93551	7.04755	6.35555	6.36561	−0.421254673168806	−0.0240546635597632	0.0204312	0.272405
GPR88		6.01145	5.17485	6.08551	6.5762	6.00528	6.03528	5.72724	6.03269	6.47028	5.3541	6.17605	6.42791	6.28951	6.22964	6.71101	6.38768	6.36207	6.27318	6.57293	6.73321	6.56567	6.47746	6.198	5.80113	6.23784	6.07952	6.61952	6.7029	5.86975	5.9935	−0.420328390429724	−0.456867699838891	0.0207389	0.272405
SEL1L3		6.2916	6.06801	6.52931	6.31586	5.86554	6.18267	6.37168	6.14635	6.13437	5.7267	6.24978	6.65287	6.51455	6.12146	6.78513	6.79724	6.69395	6.69749	6.49526	6.26216	6.61412	6.58686	6.05934	5.89188	6.385	6.67631	6.19201	6.85644	6.44195	6.81227	−0.419477450018534	0.0682194	0.0210249	0.272405
NTRK2		8.03106	8.15557	8.30973	7.15502	7.20599	8.22671	8.34898	7.92228	8.01882	7.53637	9.04479	8.41009	8.29868	8.86034	8.72126	8.78506	8.7587	8.75663	9.16642	7.17519	7.5765	8.31722	7.95243	7.95528	7.89078	8.78307	7.77314	8.97878	8.74616	8.77208	−0.418046750603884	0.0921007	0.0215131	0.272405
DPY19L3		7.64238	7.79971	7.48468	7.14989	6.9491	7.5887	7.87856	7.52557	8.02019	7.27725	8.3294	7.87333	7.72429	7.82801	8.16068	8.38518	8.10589	8.12438	8.28826	7.33641	7.17603	8.32972	7.16989	7.71349	7.30075	8.05215	8.53901	8.3376	7.91459	7.76081	−0.417325175312583	−0.230883252383034	0.0217629	0.272405
MAP3K5		9.2482	9.30283	9.52193	9.11731	9.1656	9.27106	9.28946	9.17723	9.42436	9.11735	9.49861	9.43324	9.36266	9.49434	9.48518	9.6001	9.47135	9.59168	9.83961	9.41764	9.29141	9.30353	9.19191	9.14997	9.33775	9.56342	8.91364	9.77995	9.48818	9.50575	−0.417041400500626	0.168801	0.0218617	0.272405
SDS		6.29915	6.19382	5.94157	5.74702	6.28589	6.09097	6.39882	6.21888	6.41891	5.85311	6.95717	6.22005	6.24639	6.94355	6.65102	6.10196	6.72563	6.71938	6.93487	5.94596	5.99487	7.2126	6.53748	6.15342	5.88215	6.12684	6.6012	6.58569	6.72848	6.2567	−0.416674692854793	−0.455858827955551	0.0219901	0.272405
ZNF416		4.50633	3.93114	4.45768	4.23221	4.42588	4.28066	4.32552	4.37591	4.32156	4.17976	4.48419	4.34569	4.34708	4.45169	4.59254	4.62747	4.75403	4.61174	4.5797	4.43112	4.43067	4.3513	4.42454	4.4095	4.61569	4.49966	4.46415	4.64044	4.48297	4.44974	−0.415653907351891	−0.31273778143334	0.0223505	0.272405
FSTL1		7.29534	7.48953	7.72558	7.75666	7.49476	7.11359	7.77826	7.46513	8.1089	7.33361	7.95126	7.53067	7.42887	8.06646	8.67591	7.81836	8.06581	7.9286	8.92584	7.23407	7.28014	8.85138	7.45608	7.07988	7.6927	7.99526	7.99494	8.13166	7.93773	7.85995	−0.414163118991382	−0.0189191352937345	0.0228856	0.272405
FGFRL1		4.9233	4.88435	4.80011	4.92975	4.73544	4.91129	4.94232	4.85154	5.08289	4.69732	5.21152	5.04489	4.99373	4.99028	5.08499	4.87878	5.15273	5.04361	5.41829	4.85644	4.792	5.07072	4.97358	4.7632	4.71888	4.82006	4.91181	5.01548	5.22203	4.90854	−0.412144343620767	−0.58974115734705	0.0236269	0.274376
MTHFD1		8.91266	8.63576	8.81338	8.91888	9.0761	8.8759	8.88096	8.78823	8.74698	8.59082	8.65491	8.95042	8.94491	8.91662	9.3009	9.07066	8.95633	8.92315	9.03925	8.9492	8.80171	8.91337	8.89828	8.85727	8.62679	9.04025	9.06482	8.93439	8.99613	9.02439	−0.411785247900663	−0.361581182354284	0.0237609	0.274376
SLC18B1		7.56663	7.88671	8.03669	7.50569	7.45744	7.84075	8.20456	7.85099	7.70846	7.31086	8.47131	8.12602	8.0426	8.3546	8.64847	8.63104	8.55144	8.52697	8.48061	7.19528	7.5172	8.7531	7.52973	7.90054	7.49285	8.29933	8.70876	8.88985	7.8588	8.22653	−0.411778809602645	0.290963	0.0237633	0.274376
SSPN		6.75934	6.76952	6.16394	5.7616	5.93888	6.27097	6.80913	6.51807	5.98565	6.25557	6.96054	6.53027	6.56286	6.709	6.79746	6.95632	6.58598	7.13861	6.72706	5.70285	5.26588	6.86703	6.23035	6.44005	6.19643	6.81092	7.20459	7.05436	6.69849	6.43846	−0.411742919512001	0.0724308	0.0237767	0.274376
ZNF14		7.28796	6.67285	6.97143	6.56406	6.70231	6.77168	6.88855	7.01861	7.10907	6.86845	7.51469	6.97793	6.98166	7.04451	7.13682	7.20455	7.38102	7.435	7.29964	6.82061	6.8482	6.52196	7.01695	6.97353	7.32884	7.11538	7.76199	7.39714	6.99085	7.0888	−0.411568405705939	−0.37241275128421	0.023842	0.274376
DNALI1		5.92886	6.37814	5.5817	5.45174	5.8625	5.97894	6.08146	6.12381	6.07079	5.60078	6.68861	6.13673	6.03528	6.46491	6.58132	6.1318	6.17511	6.63661	6.41556	6.17489	6.04715	6.25063	6.02892	6.14521	6.02798	6.30983	6.70468	6.48403	6.5564	5.95991	−0.411387691760151	−0.134896342618001	0.0239098	0.274376
NUP37		6.15285	6.34536	6.23176	6.10443	5.93141	6.07507	6.05683	6.05658	6.57361	6.09701	6.68566	6.14898	6.39427	6.62343	6.44808	6.62068	6.67182	6.52347	6.52989	5.90296	5.98205	6.114	5.96001	5.86081	5.82605	6.39791	6.83675	6.56956	6.2891	6.23274	−0.410508382229378	−0.118083594325421	0.024242	0.274376
GLUD1		7.92684	8.40895	8.38769	7.82347	7.59368	8.4414	8.42151	7.84953	8.02056	7.6332	8.93825	8.28856	8.32541	8.68425	9.07026	8.59112	8.60578	8.73424	8.91142	7.51692	8.1347	8.78962	7.86869	7.9777	8.22022	8.53787	8.44364	8.86825	8.41995	8.86421	−0.409213719468584	0.208776	0.0247381	0.274376
PTPN9		6.72488	6.50277	6.86742	6.57743	6.85569	6.72234	6.6262	6.71498	6.93202	6.59251	6.40517	6.80702	6.78704	7.02258	7.36531	6.91861	6.96497	6.81757	7.20866	6.86733	6.86207	6.9277	6.61411	6.53236	6.59492	6.95614	6.63028	6.97864	6.63713	6.95736	−0.408685881788827	−0.266203984387882	0.0249427	0.274376
HIF3A		4.96309	4.58404	4.74484	4.41846	4.84628	4.83077	4.72478	4.73617	4.72299	4.67731	5.22603	4.76466	4.822	5.32051	4.90611	4.76827	4.74245	4.99252	5.30872	4.49551	4.5074	4.89003	4.8494	4.94582	4.60408	4.93984	4.9084	4.8955	5.10823	4.78133	−0.404980001144289	−0.385834903800815	0.0264184	0.274376
GPAM		5.91524	6.29911	5.81009	5.18641	5.08901	5.86231	6.15749	5.68171	5.53001	5.29125	7.16402	6.22826	5.98183	6.65836	6.31305	6.87931	6.66601	6.62383	6.90726	4.84374	5.15591	5.91581	5.60031	5.6229	5.69571	6.48278	6.18507	6.86506	6.3246	6.67597	−0.404339483442415	0.14943	0.0266806	0.274376
DHRS3		6.5969	6.42484	6.36254	6.41889	6.34778	6.2497	6.57828	6.44454	6.93792	6.00918	7.00859	6.56398	6.51582	7.0458	6.89792	6.79649	6.55355	6.82775	7.31579	6.44974	5.99084	7.23392	6.61787	6.88507	6.66925	6.54919	6.69812	6.72682	7.04212	6.62784	−0.40315855616266	−0.510322982350574	0.0271695	0.274376
IL33		4.22486	4.13565	4.28268	3.62262	3.38551	4.34138	4.51419	4.18232	4.30439	3.17641	4.85727	4.37021	3.98548	4.46116	4.9039	5.12707	4.582	4.63746	4.39618	3.59275	3.86155	5.41365	4.44403	4.44954	4.20656	4.71193	4.85755	5.66151	4.59652	4.19357	−0.402768801600617	−0.144609747371337	0.0273324	0.274376
IDH2		8.51238	8.63851	8.25747	8.14905	8.16807	8.24089	8.69523	8.43074	8.60202	8.45985	8.88106	8.48205	8.57555	8.6632	8.60733	8.68379	8.58785	8.69348	8.93622	8.28002	8.20761	8.37631	8.37364	8.55293	8.55971	8.49945	8.57468	8.78741	8.48328	8.55104	−0.402447221411541	−0.123337511976499	0.0274675	0.276795
PPAPDC1B		5.51205	5.74104	5.59666	5.7443	5.81732	5.77445	5.54013	5.67781	5.55913	5.59341	5.79194	5.89752	5.8061	5.77638	6.24295	5.84684	5.8796	5.96914	6.02018	5.8037	5.64203	6.11489	5.63182	5.64363	5.48743	5.76528	5.96238	5.9382	5.81232	5.9074	−0.402126093555981	0.198791	0.0276029	0.277103
KCTD15		6.13622	5.73445	6.15457	6.14805	6.11642	6.08516	6.03833	6.03659	6.04511	5.76744	6.07289	6.41626	6.17958	6.20613	6.53578	6.05607	6.34108	6.33302	6.09512	5.98562	6.15439	6.10969	5.97162	6.06033	6.17987	6.128	6.08117	6.72926	6.29646	6.39192	−0.401185582755113	−0.344894411549568	0.0280025	0.277892
JAM2		7.51012	7.45679	7.57375	7.29017	7.79009	7.22773	7.57967	7.41377	7.33885	7.2339	7.61457	7.37657	7.27621	7.62542	7.82355	7.75598	7.82663	8.12013	7.52457	7.66497	7.43187	7.79814	7.38655	7.171	7.74799	7.57293	7.77937	7.91511	7.72402	7.79066	−0.400740641252477	0.182379	0.0281933	0.277892
FZD7		4.23173	4.27706	4.68315	4.20675	4.28236	4.2993	4.39668	4.12707	4.64389	4.11718	4.89379	4.41728	4.61878	4.50893	5.11214	4.5554	4.72509	4.74238	4.90583	4.55242	4.15221	4.29606	4.53193	4.34798	4.48075	4.52429	5.12364	5.12279	4.80493	4.69886	−0.399717773248887	0.0505496	0.0286357	0.277892
ID4		7.54448	7.61927	7.53405	6.50308	6.98421	7.62609	7.79213	7.23725	7.71567	7.0034	8.81286	7.92076	7.64403	8.54362	7.99123	8.0901	8.0624	8.15129	8.29746	6.83049	6.96931	7.53216	7.47573	7.65723	7.65742	7.86421	8.57436	8.81231	8.15547	8.09494	−0.398663187837312	−0.129168521882151	0.0290978	0.277892
GABRG1		5.21876	5.05895	5.2704	3.9832	4.65109	4.90365	5.48428	4.84896	5.38356	4.49978	6.20161	5.48874	5.40727	5.45046	6.00798	6.19527	5.68925	5.49197	5.4082	4.43489	5.01287	5.49798	5.07946	4.99717	5.27183	5.87857	6.13648	6.13496	5.53979	5.59663	−0.398531923927442	−0.103312695430766	0.0291557	0.277892
NADKD1		6.59476	6.4879	6.47584	6.29302	5.97935	6.44306	6.63338	6.41453	6.44258	6.06654	6.84595	6.73015	6.50517	6.37234	6.54682	6.76334	6.71488	6.64689	6.71501	6.3847	6.33412	6.81558	6.61746	6.38492	6.48789	6.74228	7.05154	7.0186	6.47995	6.56841	−0.398397162373003	−0.128992273826214	0.0292153	0.278396
KIAA0195		7.61465	7.53387	7.18617	7.2821	7.43722	7.57923	7.52762	7.49526	7.31362	7.5549	7.83064	7.47425	7.44827	7.65402	7.61045	7.37808	7.71757	8.01445	7.76957	7.55079	7.0921	7.4318	7.61519	7.6378	7.62617	7.36629	7.36244	7.79564	7.63765	7.41078	−0.397947195724254	−0.31670710560531	0.0294149	0.27903
BCAR3		5.84331	5.98456	6.03417	5.96651	5.91507	5.8979	6.11576	5.83445	5.98503	5.71867	6.61416	6.06889	5.91567	6.67875	6.63463	6.60468	6.31026	6.29577	6.38755	5.77127	5.9196	6.03412	6.00821	5.928	5.49623	6.32775	6.44835	6.40138	6.08063	6.19881	−0.397855299355542	0.127979	0.0294558	0.27903
LRRC34		4.10394	4.3171	4.26731	4.353	3.90773	4.12799	3.88619	4.05238	4.08562	3.83369	4.40353	4.21967	4.24549	4.97699	5.09087	4.65969	4.71122	4.76714	4.63297	4.26414	4.35294	4.76546	4.02926	4.02032	3.65788	4.71918	5.36647	4.62648	4.01075	4.52949	−0.397636432579179	0.237813	0.0295534	0.281142
C17orf58		7.57627	7.30771	7.70563	7.8407	7.53409	7.66466	7.71388	7.612	7.80226	7.44067	7.68931	7.75995	7.65289	7.81277	8.07257	7.93518	8.01226	7.73758	8.02221	7.74199	7.84543	8.16272	7.62309	7.5401	7.71223	7.94137	7.72569	7.92611	7.49624	7.61523	−0.394972464517097	−0.368898803199679	0.0307628	0.281142
SLC30A10		6.00144	5.46878	5.94785	5.64394	5.89744	5.92488	5.87978	5.8791	5.62545	5.46175	6.31137	5.9417	5.70046	6.51508	6.73413	6.06511	6.78812	6.48787	6.41891	6.03659	5.4976	6.0199	6.31221	5.80544	6.25442	5.91913	7.31167	7.03191	5.67356	5.90314	−0.394855729787004	−0.20348484785248	0.0308167	0.281142
PDGFRB		6.39019	6.59385	6.58246	6.8781	7.26935	6.68866	6.68238	6.76362	6.68976	6.58186	7.17069	6.71915	6.94209	6.98824	6.75031	6.83784	7.132	7.25694	7.01396	6.6566	6.70408	6.97618	6.74193	6.46885	6.98092	6.7985	6.82477	7.40772	7.31888	6.776	−0.394781191300738	0.00232065	0.0308512	0.281142
SLC4A4		5.9064	5.99038	6.01702	4.73446	5.16233	5.83033	6.2088	5.86848	5.88293	5.28657	6.47524	5.82995	5.86733	6.47099	6.1129	6.39865	6.47218	6.3438	6.53193	5.04135	5.54517	6.05088	5.67532	5.62369	5.45638	6.5117	5.95886	6.70225	6.28199	6.64678	−0.394591311597017	0.0589189	0.0309391	0.281142
NCAN		9.38679	9.00918	9.3267	8.87707	8.8593	9.16141	9.38843	9.38197	9.34901	8.98844	9.19426	9.44415	9.36836	9.1734	9.10826	9.61131	9.73143	9.80955	9.36957	9.19951	8.94983	9.42319	9.48374	9.38855	9.36849	9.27047	9.19369	10.0992	9.85363	9.29524	−0.39423715098873	−0.189800901571448	0.0311036	0.282572
PPP1R1B		8.48719	8.10419	8.32372	8.17274	8.28212	8.50355	8.54529	8.53962	8.26276	8.08726	9.26467	8.56118	8.46527	9.48293	8.95341	8.64272	8.71895	8.99316	9.20159	8.09419	8.25228	8.2656	8.38565	8.45993	8.53478	8.66107	8.0556	8.92189	9.27138	8.43384	−0.394094281530758	−0.330177669052671	0.0311702	0.282909
PTPRG		6.0916	5.76448	6.23067	6.18973	6.35446	6.45846	6.2242	5.95037	6.33768	5.86376	6.24715	6.25857	6.22892	6.15567	6.77677	6.89706	6.92407	6.36976	6.3943	6.19733	6.14465	6.60107	6.19003	6.16064	5.98896	6.29744	6.47788	6.73511	5.7225	6.2751	−0.393154071872693	−0.478298702845725	0.0316111	0.282915
SOX9		8.12343	8.29098	8.00375	6.29789	6.80668	8.30681	8.23919	7.93706	8.06933	7.53921	9.41181	8.19925	8.23711	8.91495	8.95075	8.49922	8.80532	8.8317	9.31014	6.79988	6.95025	9.01701	7.58892	7.96544	7.80087	8.61489	9.26404	9.22366	8.85737	8.53563	−0.389787426305676	−0.0145955561481112	0.0332318	0.285363
HSDL2		7.04592	7.11265	6.81896	6.46544	6.58753	7.03356	7.23457	7.06223	6.9929	6.70295	7.43082	7.3659	6.95998	7.48767	7.70585	7.69124	7.639	7.23735	7.82052	6.34827	6.73713	7.5356	6.604	6.92895	7.16131	7.6129	7.78652	7.72819	7.31837	7.20503	−0.389536763965993	−0.130382257894579	0.0333551	0.287897
AMZ2		9.32444	9.38376	9.33691	9.51224	8.98746	9.15962	9.3015	9.28554	9.35647	9.21035	9.27672	9.55279	9.33262	9.62714	9.73939	9.60969	9.57436	9.55619	9.58096	9.23544	9.44357	9.55776	9.27692	9.10955	9.20355	9.70798	8.94959	9.55655	9.48734	9.53472	−0.38833433409691	0.0876335	0.0339517	0.288933
HIF1A		9.94873	10.0124	10.0938	9.95517	9.71238	10.0317	10.1774	9.92222	10.4084	9.89928	10.2667	10.0222	9.96248	10.3719	10.3148	10.3017	10.2453	10.1678	10.5773	9.96561	9.99836	10.4827	10.0206	10.187	9.85459	10.1981	10.2815	10.3571	10.028	10.1232	−0.387933638934654	−0.240924974341189	0.0341524	0.291943
ORAI3		6.52298	6.40138	6.30393	6.01777	6.70173	6.2637	6.62757	6.46003	6.36267	6.36962	6.29851	6.34629	6.53225	6.716	6.75101	6.69316	6.79626	6.96046	6.54055	6.44567	5.9134	6.06095	6.78391	6.62902	6.55421	6.63186	6.77985	6.76938	6.73628	6.27854	−0.387527837258368	−0.105232477043844	0.0343567	0.292627
SNRNP200		9.43658	9.41899	9.37419	9.30316	9.39503	9.26182	9.43507	9.46606	9.55786	9.43663	9.62416	9.3415	9.43029	9.48651	9.38621	9.53612	9.56586	9.72524	9.56125	9.50708	9.38026	9.15253	9.42539	9.43767	9.47925	9.50438	9.44092	9.66542	9.55773	9.37065	−0.385901823376843	−0.169105397482201	0.035185	0.293364
LOC100130894		4.94117	4.67381	4.91202	4.64457	4.46782	4.79089	5.21854	5.55961	4.97021	4.58932	5.76985	5.31462	4.841	5.1393	5.55442	5.09314	5.18395	5.32242	5.79276	4.56647	4.93616	5.08428	5.40486	5.09986	5.39965	5.26333	5.61094	5.61474	4.87592	5.08403	−0.385260335460104	−0.0284438563926003	0.0355162	0.293364
GMPR		5.50678	5.22171	5.47582	5.41541	5.38998	5.28422	5.638	5.58893	5.62336	5.37212	6.19366	5.29496	5.20669	6.08011	6.78229	5.33472	5.32144	6.11557	6.43965	5.4509	5.03281	6.12107	5.56962	5.50841	5.31675	5.47638	6.25541	5.53058	5.74254	5.05182	−0.384580917018276	−0.299612214620507	0.0358697	0.293364
PARVA		6.05547	6.00164	6.1574	6.40044	6.13814	6.34161	6.21966	6.25498	6.08987	5.97416	6.00197	6.56846	6.02175	6.39836	6.86307	6.46492	6.55989	6.5164	6.50301	5.98176	6.38627	6.71165	5.95277	6.00547	6.28977	6.80848	5.99934	6.52961	6.38855	6.42751	−0.384365810774532	−0.123686531672283	0.0359823	0.293364
LAPTM4A		9.91071	10.1624	10.1318	10.0716	9.92458	10.1821	10.267	10.1368	10.2158	9.97005	10.4826	10.3405	10.2125	10.3952	10.457	10.4957	10.3059	10.3588	10.3394	9.93352	10.0692	10.4604	9.92874	10.0548	9.97225	10.4227	10.4595	10.4648	10.3781	10.4278	−0.383850404389065	0.109086	0.036253	0.293364
BMP7		5.71193	5.95682	5.37224	5.24744	5.49141	5.76497	5.80922	5.76802	5.24089	5.96875	6.41525	5.90747	6.13058	5.88997	6.01178	6.09224	5.78615	6.17006	5.97077	5.17005	5.22701	5.83598	5.58644	5.59438	5.50018	6.09441	5.76168	6.07246	6.1316	5.81628	−0.382915633796091	0.207083	0.0367482	0.293364
NR3C2		8.73834	8.64702	8.9348	8.88308	8.74344	8.45736	8.94464	8.83528	8.67647	8.60494	8.83688	8.87457	8.93466	9.15031	9.15381	8.98201	9.05111	9.18294	9.00468	9.00518	8.92832	8.88642	8.78863	8.65364	8.9609	9.03422	9.46037	9.42634	9.11538	8.99595	−0.382613225810719	0.33311	0.0369096	0.293364
RNF182		7.66241	7.55506	7.07538	6.76306	7.03384	7.47856	7.94968	7.77854	6.73444	6.73178	8.47319	7.7232	7.5931	8.13371	8.13054	8.17575	8.50555	8.0622	8.05694	6.43553	6.81587	7.97343	7.52163	7.63141	7.09502	8.18626	8.46608	8.67632	7.8164	7.9647	−0.382538726829447	0.00323378	0.0369494	0.293364
MAOB		9.02616	9.20834	9.37126	9.48584	9.1912	9.13221	9.20434	9.01091	9.65545	9.04036	9.18519	9.50183	9.21076	9.61163	9.9985	9.4038	9.59992	9.59232	10.1096	9.29882	9.26275	9.91976	9.04134	9.27022	9.2824	9.59944	8.98201	9.57653	9.3741	9.4734	−0.381893069338957	−0.122704513472189	0.0372962	0.296051
PPAP2B		9.30265	9.71109	8.87663	7.75941	7.78106	9.42634	9.60565	8.97212	9.40523	8.69555	10.6759	9.58407	9.58614	10.4352	9.52644	10.2126	10.1542	10.0896	10.3636	7.82363	7.85775	9.34943	8.81049	9.32169	8.52989	9.8282	9.25687	10.3012	10.1047	9.96447	−0.381079847329647	−0.100776436139864	0.0377366	0.296051
TMEM216		6.65566	6.79876	6.74311	6.7036	6.88002	6.86272	6.79107	6.76932	6.77511	6.67122	7.18783	6.74322	6.76393	7.01287	7.13688	6.9494	7.15297	7.17549	6.94743	6.70498	6.85836	6.59721	6.64842	6.7334	6.44125	6.92784	6.97165	7.04018	6.70487	6.86146	−0.381048290540878	0.0119755	0.0377538	0.296051
LINC00094		7.97948	7.48176	8.0763	8.43598	7.99163	8.0397	7.7886	7.90696	7.8529	7.66736	7.75647	8.00599	7.90915	8.01831	8.47512	8.10777	8.29705	8.32291	8.35831	8.10784	8.05818	8.11801	7.90278	8.02068	8.07537	8.07411	7.79014	8.13695	7.90667	8.08241	−0.380762484949768	−0.209276874464178	0.0379097	0.296051
PRSS35		4.38089	3.73893	3.73535	3.50908	3.47973	3.90701	4.8752	4.09188	3.92832	3.56336	5.62191	4.75977	4.15158	4.86538	4.8388	4.7564	4.81317	5.24024	4.06478	3.30059	3.42828	4.82178	4.30079	4.3934	4.70096	4.22148	6.26582	5.40205	4.4626	4.21203	−0.380259735375443	−0.319146325582824	0.038185	0.296051
AQP4		6.46949	6.67254	6.68811	5.12597	4.89111	6.12118	6.69575	6.42665	7.08351	5.5766	7.38552	6.7051	6.41839	7.2044	7.24139	7.40826	7.09719	6.99592	7.41657	4.92093	5.28758	7.28568	6.16005	6.41209	6.03312	7.30836	6.78879	7.33129	6.97937	7.05352	−0.379690724829158	−0.0153685485461528	0.0384987	0.297894
WDR19		7.53525	7.64907	7.76268	7.84881	7.95222	7.62538	7.79459	7.54713	7.88845	7.7948	8.11301	7.97418	7.69435	8.05163	8.39939	7.90674	7.81705	8.05309	7.95383	7.85759	7.79558	7.93962	7.52736	7.52292	7.49116	7.99089	7.83869	7.99112	7.82378	7.87334	−0.379429082314154	−0.0116155872844324	0.0386436	0.297894
C15orf57		6.29878	6.24058	6.2348	6.67708	6.35522	6.45604	6.34559	6.37939	6.57501	6.22425	6.29749	6.65529	6.26326	6.4354	6.89148	6.55197	6.46772	6.50647	6.67776	6.70557	6.58659	6.54786	6.54964	6.36263	6.5822	6.5571	6.47353	6.52961	6.1969	6.47771	−0.379376442269837	−0.532444212268669	0.0386728	0.302526
APCDD1		8.59655	8.50444	8.11625	7.28805	7.79958	8.46815	8.78503	8.56053	7.66102	8.05401	9.01399	8.56717	8.84576	8.91003	8.48559	9.00679	8.908	9.09934	8.71995	7.89626	7.57745	8.32315	8.30845	8.23156	8.18029	8.66378	9.30662	9.15868	9.00535	8.61248	−0.378948352065153	0.0883296	0.0389109	0.303516
KCNN3		7.31847	7.08047	7.08817	6.40765	6.44137	6.64619	7.62519	7.39662	7.31329	7.04518	8.32923	7.4872	7.61549	7.60723	7.45166	7.60758	7.41112	7.85753	7.85461	6.72195	6.6267	7.03258	7.52352	7.45551	7.47407	7.40198	7.03435	7.65054	7.55669	7.55152	−0.378333433682387	−0.0190748734803931	0.0392551	0.303516
C1orf51		6.51746	5.04706	6.4532	6.55423	5.9071	6.86215	5.70307	5.50858	6.19422	6.03208	6.79031	6.06638	6.43196	6.51508	6.28939	6.48082	7.25824	7.14661	6.64273	6.80085	5.3733	6.94066	5.65706	6.56289	5.52083	6.50084	5.81639	7.47944	5.75297	6.3808	−0.377714607579115	−0.428023273476579	0.0396039	0.305075
PTPRZ1		10.1625	10.1758	10.2581	9.64774	9.20474	10.2162	10.3425	9.93118	10.5654	9.78141	10.984	10.5466	10.4708	10.1657	10.4207	10.7109	10.5641	10.4764	10.592	9.70871	9.8986	10.8631	9.75651	10.0561	9.75891	10.5124	10.86	10.9587	10.2519	10.5233	−0.377657712781042	−0.154477554212174	0.0396361	0.305075
KLHL26		7.33331	7.09626	7.17358	7.1794	7.31622	7.28832	7.37381	7.0814	6.94836	6.97679	7.38987	7.29548	7.38058	7.34625	7.5279	7.46623	7.80891	7.5413	7.36908	7.17551	7.11394	7.34118	7.28259	7.22461	7.11189	7.31022	7.30589	7.38448	7.44846	7.46681	−0.375540046419269	−0.198169200582017	0.0408495	0.305075
AGXT2L1		10.0679	9.97625	9.50289	8.29949	9.25257	9.57928	10.4959	9.83569	8.54553	9.05255	11.6918	10.4109	10.2088	11.3813	11.1089	10.9047	10.8306	10.739	11.3887	7.74527	8.46051	10.5357	9.82922	10.0044	9.41482	10.5582	11.4922	11.1013	10.3348	10.8323	−0.374973649924112	0.161769	0.041179	0.306573
STOM		7.98008	8.36914	8.39342	8.29791	8.31307	8.20596	8.11842	8.28571	8.98997	7.97488	9.09694	8.40207	8.31219	9.07785	9.33569	8.89125	8.82169	8.59761	9.41272	8.00095	7.80228	9.52308	7.9637	8.15325	8.15817	8.82069	8.88534	8.91004	8.69196	8.71215	−0.374310938501349	−0.13230884172132	0.0415672	0.306573
SERPINE2		9.89004	9.8774	10.4212	10.0311	9.39914	10.173	10.1609	9.81163	10.0801	9.48389	10.5174	10.2113	10.169	10.4019	10.6964	10.6738	10.6904	10.4674	10.723	10.0689	10.1534	10.7395	9.52268	9.81893	9.97094	10.5101	10.2936	10.8068	10.1989	10.5192	−0.373936156896697	0.0732574	0.0417881	0.306573
CHPT1		8.33425	8.26831	8.56397	8.66345	8.51292	8.67047	8.42569	8.70813	8.82485	8.3306	9.00021	8.93714	8.56693	9.20727	9.33507	8.87254	9.13309	8.89293	9.16062	8.38473	8.74787	9.16997	8.12933	8.42256	8.27022	8.9983	8.71121	9.02585	8.88177	9.13075	−0.372413016852505	−0.286750573538601	0.0426953	0.306875
ACSS3		4.47415	4.40468	4.2446	4.03998	4.26364	4.23803	4.61559	4.11195	4.72609	4.62174	5.36756	4.68611	4.49521	5.06364	5.28733	4.71863	4.90267	4.54231	5.0391	4.13945	4.23192	5.01851	4.68235	4.37493	4.22241	4.9961	4.70475	4.91445	4.99892	4.68932	−0.37151089352617	−0.328921533579977	0.0432401	0.306875
FZD1		4.12081	4.03595	4.32144	4.15466	4.20556	4.26151	4.16228	4.21242	4.00887	3.95009	4.27953	4.21318	4.17028	4.26435	4.31015	4.57921	4.44546	4.3732	4.31316	4.11698	4.19496	4.13369	4.2946	4.18684	4.15358	4.32297	4.37446	4.51433	4.28421	4.28492	−0.371313438648337	0.230246	0.04336	0.306875
LINC00673		5.89064	5.75095	5.82038	5.93815	5.80323	5.7597	5.96207	5.9203	6.23645	5.68451	6.48541	5.99582	6.05626	6.03846	6.2191	6.23789	6.2303	6.12853	6.30099	6.06567	5.90099	6.38405	6.2009	6.16882	6.01567	5.99535	6.23946	6.06856	6.04134	6.03255	−0.37024781059054	−0.529247195529567	0.044012	0.306875
PDZRN3		8.15438	7.38045	8.18957	7.95172	7.74085	8.2145	7.84439	7.61188	8.09806	7.79589	8.02355	8.00766	8.0429	8.12569	8.13856	8.16991	8.27003	8.14635	8.11323	8.55339	7.8771	8.01996	7.98117	7.93834	7.9192	8.16912	7.6957	8.68697	7.82094	8.00526	−0.369228040915888	−0.443417846800868	0.0446433	0.306875
PLA2G5		5.77787	5.59031	5.48664	5.03759	5.4271	5.69192	5.71886	5.47431	5.68907	5.30362	5.96942	5.60108	5.46674	6.19978	5.80792	6.53905	6.20712	5.53216	6.0346	5.0796	5.30635	5.52235	5.52052	5.03823	5.32311	5.97485	5.44081	5.92191	5.61535	5.89822	−0.367786164773646	−0.378196942614476	0.0455482	0.306875
ABCA1		5.09089	5.3195	4.88459	4.53321	4.23949	4.87659	5.38215	4.81667	5.44626	4.76443	6.63972	5.2212	5.28952	5.57178	6.1652	5.61737	5.99498	5.62132	5.46747	4.68834	5.15266	5.67714	4.91937	5.03162	4.65502	5.85838	5.70812	6.06815	5.55583	5.6394	−0.367759085774519	−0.169317625393188	0.0455653	0.306875
TMEM47		8.99076	8.79509	9.20476	8.37416	8.30785	8.96605	9.01028	8.85082	8.40349	8.19668	9.40954	9.27263	8.82408	9.11687	9.19779	9.39239	9.34055	9.51291	9.22989	8.39254	8.56919	9.24917	8.59366	8.79126	8.87889	9.37766	9.28573	9.69388	9.42084	9.42882	−0.36765879900334	0.207867	0.0456288	0.306875
TSPAN12		4.56421	4.46415	4.56413	4.6236	4.42391	4.42353	4.77374	4.64457	4.58276	4.38972	4.77618	4.47533	4.60043	4.65988	4.81881	5.00766	4.79965	4.70952	4.60994	4.37199	4.69262	4.76128	4.69821	4.45824	4.8512	4.75436	4.91103	4.80161	4.79185	4.76153	−0.366502424378127	−0.0873494318311227	0.046366	0.306875
METTL7A		9.04816	9.13592	8.81083	7.4187	8.18752	8.67626	9.27797	8.95158	9.01627	8.93155	10.1482	9.23972	9.38224	9.90201	9.37829	9.71357	9.5558	9.58441	9.66791	7.78467	7.943	9.32899	8.90796	9.0967	8.69259	9.50543	9.87301	9.81715	9.54166	9.31172	−0.366067051446555	0.0361103	0.046646	0.306875
WIF1		8.90305	8.64742	8.15444	7.5296	8.0137	8.59608	9.00135	9.08997	9.30181	7.33636	10.3117	8.82763	9.51984	9.28966	8.882	10.231	10.5291	8.90942	9.51119	7.58315	8.58033	9.75588	8.5387	8.6061	8.03377	9.55447	9.38926	10.0098	8.98593	9.21674	−0.364967291737777	−0.38124449176658	0.0473593	0.306875
MEIS2		8.91183	8.81081	9.0772	8.52692	8.61078	8.78734	8.91476	8.80499	8.78988	8.76468	9.41785	8.94491	9.09526	9.14835	9.1316	9.24228	9.36436	9.23663	9.20172	8.80144	9.09744	9.07297	8.75922	8.7345	8.77458	9.24867	9.21317	9.29953	9.17649	9.25678	−0.364084822893556	0.280997	0.0479379	0.306875
SLC41A1		7.89019	7.98179	7.90815	7.84431	7.71431	7.85388	8.12189	8.07328	7.94069	7.96296	8.38152	8.14149	8.11613	8.25563	8.13581	8.1931	8.05266	8.24315	8.18218	7.74879	7.65654	8.06209	7.86914	8.01522	7.93218	8.09839	8.06893	8.28316	8.284	8.13903	−0.363004663154833	0.205669	0.0486537	0.306875
MERTK		4.85843	5.17641	5.11762	4.44713	4.63056	5.02568	5.38403	4.83745	5.05241	4.29332	6.41558	5.3413	5.30616	6.31317	5.83621	6.23099	5.93045	5.51203	5.61483	4.37229	4.69139	5.16889	4.84646	4.82532	4.31212	5.69009	5.04765	6.25552	5.54264	5.92702	−0.362642841273225	0.0451949	0.0488954	0.309301
TNS3		8.96252	9.10891	9.06952	8.57292	8.86189	9.3102	9.53039	9.19561	8.21284	8.48103	10.1844	9.63655	9.29112	9.66386	9.60058	9.59254	9.75704	9.94425	9.38795	8.0536	8.93955	9.29625	8.73841	8.95478	8.33011	9.89188	9.40562	10.0776	9.25017	9.97325	−0.362594111136247	0.267851	0.048928	0.309301
STK17B		3.1131	3.0986	3.10675	2.99592	3.17662	3.14198	3.24726	3.126	3.29831	3.03322	4.31587	3.21851	3.3277	3.97672	3.72693	3.35282	3.43294	3.48783	3.65513	3.04675	3.06258	3.28794	3.0536	3.15773	3.026	3.38835	3.5406	3.65883	3.30025	3.40418	−0.362286711543286	−0.422135492657569	0.0491342	0.311265
PCTP		5.99317	5.89561	6.10786	6.09241	5.77985	5.92042	6.10706	6.20025	6.08717	5.85552	6.38751	6.16776	6.16421	6.68908	6.40195	6.08755	6.66528	6.53655	6.57208	6.01671	6.10786	5.74194	6.34499	6.20504	6.29768	6.36907	6.05608	6.49261	6.29688	6.05926	−0.361924101404387	0.0412588	0.0493783	0.311952
ERLIN2		5.70595	5.91904	5.47026	5.35128	5.47656	5.61073	5.94397	5.69309	5.80328	5.56733	6.08608	5.74608	5.72184	5.8508	6.17583	6.09199	5.91291	6.05594	5.94817	5.45674	5.3209	6.17559	5.44277	5.89907	5.74753	5.97551	6.60249	6.1954	5.94141	5.80097	−0.36189268962246	−0.14960798257854	0.0493995	0.314351
